# Supplementary material for: A secreted Ustilago maydis effector promotes virulence by targeting anthocyanin biosynthesis in maize
Source: eLife. 2014 Jan 28;3:e01355. doi: 10.7554/eLife.01355 (PMC3904489; doi:10.7554/eLife.01355)
Supplement: Figure 3—source data 1. — DOI: http://dx.doi.org/10.7554/eLife.01355.007 [file elife01355s001.xlsx]

## Sheet: Figure 3 - Source data 1
Figure 3 - Source data 1. List of upregulated maize genes after SG200 infection (vs SG200Δtin2)*, **
Column #	Probeset ID	Entrez Gene	Gene Symbol	Gene Title	RefSeq Transcript ID	p-value(Attribute)	p-value(SG200 vs. tin2)	Ratio(SG200 vs. tin2)	Fold-Change(SG200 vs. tin2)	Fold-Change(SG200 vs. tin2) (Description)	F(Attribute)	SS(Attribute)	SS(Error)	F(Error)	Description
10224	Zm.4475.1.S1_a_at	100126900 /// 100272240 /// 100282572 /// 100282819	csu408(grp) /// LOC100272240 /// pco085678 /// umc1811	LOC100282819 /// uncharacterized LOC100272240 /// LOC100282572 /// LOC100126900	NM_001146736 /// NM_001155480 /// NM_001155725	5.38934e-06	3.82261e-06	24.3925	24.3925	SG200 up vs tin2	168.11	41.9756	0.749072	1	N/A
12256	Zm.62.1.S1_at	100127010	a2	anthocyaninless2	NM_001112604	1.07035e-05	2.01324e-05	9.67967	9.67967	SG200 up vs tin2	133.127	29.6578	0.668333	1
7895	Zm.2329.1.S1_at	100192702	pco138410b	LOC100192702	NM_001137905	7.82378e-07	2.71454e-06	9.41288	9.41288	SG200 up vs tin2	322.573	35.3242	0.328523	1	pollen allergen phl p 11
7759	Zm.22.1.S1_a_at	542265	LC	anthocyanin regulatory Lc protein	NM_001111869	1.08027e-05	3.51277e-05	8.18476	8.18476	SG200 up vs tin2	132.71	30.7533	0.6952	1	=ZmR1
13491	Zm.7350.1.A1_at	100283522	LOC100283522	undecaprenyl pyrophosphate synthetase	NM_001156422	5.31298e-05	9.57156e-05	7.91623	7.91623	SG200 up vs tin2	76.801	24.5014	0.957071	1
2766	Zm.13494.1.S1_at	---	---	---	---	0.00570705	0.00263044	6.82877	6.82877	SG200 up vs tin2	13.7874	13.0736	2.84468	1
3972	Zm.14903.1.A1_at	100192351	asn4	Asparagine synthetase4	NM_001137543	0.0024544	0.00119603	6.68442	6.68442	SG200 up vs tin2	19.2402	13.0792	2.03935	1
13901	Zm.80.1.A1_at	542472	amyb5	beta amylase5	NM_001112026	0.00031784	0.000378788	6.41796	6.41796	SG200 up vs tin2	40.9594	17.3146	1.26818	1
11404	Zm.551.1.A1_at	---	---	---	---	0.000329253	0.000121783	6.27709	6.27709	SG200 up vs tin2	40.4455	11.0793	0.821797	1
10464	Zm.4672.1.S1_at	100276360	umc2406	LOC100276360	NM_001150167	5.35726e-05	8.62234e-05	6.2102	6.2102	SG200 up vs tin2	76.5806	18.3445	0.718637	1	unknown [Zea mays]
4284	Zm.15451.1.S1_at	100192101	LOC100192101	uncharacterized LOC100192101	NM_001137524	5.95519e-06	5.27417e-06	5.243	5.243	SG200 up vs tin2	162.509	12.1824	0.224894	1	integral membrane protein duf6 containing protein
7482	Zm.19309.1.A1_at	100284820	pco089834b	LOC100284820	NM_001157715	4.46883e-05	1.65824e-05	4.77139	4.77139	SG200 up vs tin2	81.5389	8.05052	0.296197	1	solute carrier family member f1
16875	ZmAffx.528.1.A1_at	100502301	LOC100502301	Uncharacterized LOC100502301	NM_001196779	4.3044e-05	6.4441e-05	4.48431	4.48431	SG200 up vs tin2	82.602	12.0573	0.437904	1	N/A
12072	Zm.6067.1.S1_at	100285383	mde1	Mouse DNA EBV homolog1	NM_001158276	8.33798e-06	4.58236e-06	4.33425	4.33425	SG200 up vs tin2	144.945	8.11432	0.167946	1
1959	Zm.12588.1.S1_at	---	---	---	---	8.0732e-07	1.16509e-06	4.28699	4.28699	SG200 up vs tin2	319.185	11.0629	0.103979	1
13180	Zm.6993.1.S1_at	100276332	cl51673_1	LOC100276332	NM_001150145	2.45771e-06	8.6337e-06	4.1537	4.1537	SG200 up vs tin2	219.302	14.37	0.196577	1	hypothetical protein SORBIDRAFT_07g022480 [Sorghum bicolor]
8398	Zm.283.1.S1_at	542117	bx1	benzoxazinless1	NM_001111749	0.000394657	0.000127144	4.07419	4.07419	SG200 up vs tin2	37.8992	6.16469	0.487981	1
15323	Zm.9753.1.A1_at	100281624	IDP833	LOC100281624	NM_001154543	0.000429437	0.000169716	3.9712	3.9712	SG200 up vs tin2	36.7638	6.39087	0.521508	1	N/A
17468	ZmAffx.85.1.A1_at	542057	x34.3	alpha-6-galactosyltransferase	NM_001111694	6.70134e-05	6.45202e-05	3.92054	3.92054	SG200 up vs tin2	70.8585	8.57754	0.363155	1
2428	Zm.13152.1.A1_at	100170240	umc1774	LOC100170240	---	2.993e-07	4.81122e-07	3.90804	3.90804	SG200 up vs tin2	445.489	10.0472	0.0676599	1	starch phosphorylase 1 precursor
14020	Zm.8153.1.S1_at	---	---	---	---	0.000183596	0.00016856	3.78624	3.78624	SG200 up vs tin2	49.7837	8.0462	0.484869	1
513	Zm.10319.1.S1_at	---	---	---	---	0.000332905	0.000842713	3.69609	3.69609	SG200 up vs tin2	40.286	11.3443	0.844778	1
2096	Zm.12726.1.S1_at	542737	AGP2	ADP-glucose pyrophosphorylase	NM_001112247	5.55828e-07	1.74553e-07	3.67394	3.67394	SG200 up vs tin2	361.872	5.28979	0.0438535	1
11492	Zm.5588.1.A1_at	100216582	LOC100216582	uncharacterized LOC100216582	NM_001142998	5.33307e-05	0.000193345	3.61774	3.61774	SG200 up vs tin2	76.7007	12.1476	0.475129	1	cslab_orysj ame: full=probable mannan synthase 11 ame: full=cellulose synthase-like protein a11 ame: full= sla11
8365	Zm.2803.1.S1_at	---	---	---	---	1.24051e-05	2.9129e-05	3.61267	3.61267	SG200 up vs tin2	126.595	10.2612	0.243166	1
9895	Zm.4201.1.A1_at	100274325	LOC100274325	uncharacterized LOC100274325	NM_001148688	0.00136481	0.000456657	3.55424	3.55424	SG200 up vs tin2	24.0456	5.06682	0.632152	1	polyol transporter protein 4
5700	Zm.17256.1.A1_at	100192725	LOC100192725	uncharacterized LOC100192725	NM_001137925	0.00336946	0.00356245	3.55244	3.55244	SG200 up vs tin2	17.011	7.94805	1.40169	1	protein disulfide isomerase
245	Zm.10058.1.A1_at	100192027	cl34424_1	LOC100192027	NM_001137450	6.83373e-05	5.53962e-05	3.54013	3.54013	SG200 up vs tin2	70.3785	6.91408	0.294724	1	transferring glycosyl groups
11487	Zm.5581.1.S1_at	542488	rs2	rough sheath2	NM_001112039	0.000150844	0.000486994	3.49902	3.49902	SG200 up vs tin2	53.3566	11.2313	0.631488	1
7029	Zm.1867.1.A1_at	100274563	znod1	nodulation homolog1	NM_001148918	6.47484e-05	0.00020715	3.49717	3.49717	SG200 up vs tin2	71.7099	11.0372	0.461742	1
12077	Zm.607.1.A1_at	541891	pip2f	plasma membrane intrinsic protein2	NM_001111557	0.00169328	0.00290682	3.39876	3.39876	SG200 up vs tin2	22.1697	8.87709	1.20125	1
4625	Zm.15885.1.S1_at	542712	fht1	flavanone 3-hydroxylase1	NM_001112225	3.45856e-06	1.78818e-05	3.32174	3.32174	SG200 up vs tin2	195.376	11.685	0.179422	1
1192	Zm.1165.1.A1_at	100382251	LOC100382251	uncharacterized LOC100382251	NM_001175004	0.000231727	0.000511366	3.26065	3.26065	SG200 up vs tin2	45.8423	8.75007	0.57262	1	cytochrome p450-dependent fatty acid hydroxylase
7421	Zm.19228.1.A1_at	100501617	LOC100501617	uncharacterized LOC100501617	NM_001196300	3.23606e-05	3.81531e-05	3.20215	3.20215	SG200 up vs tin2	91.1418	6.66183	0.219279	1	hypothetical protein SORBIDRAFT_04g027030 [Sorghum bicolor]
9222	Zm.3632.1.S1_at	100283036 /// 606452	1-19 /// LOC100283036	KED-like protein /// cylicin-1	NM_001155938	3.6422e-05	0.000936547	3.11822	3.11822	SG200 up vs tin2	87.5037	19.4108	0.665486	1
988	Zm.1099.1.A1_at	100275444	LOC100275444	uncharacterized LOC100275444	---	0.00226894	0.00101711	3.10486	3.10486	SG200 up vs tin2	19.8304	4.50539	0.681589	1	hypothetical protein [Zea mays]
2186	Zm.12848.1.A1_at	100273763	pco133309c	LOC100273763	NM_001148168	0.000963357	0.00104566	3.07536	3.07536	SG200 up vs tin2	27.3756	6.18034	0.677281	1	unknown [Zea mays]
4209	Zm.15348.1.A1_x_at	100281186	LOC100281186	proline oxidase	NM_001154105	1.01599e-05	0.000217197	3.06223	3.06223	SG200 up vs tin2	135.513	16.9541	0.375332	1
12620	Zm.649.1.S1_at	542072	Agpsemzm	ADP-glucose pyrophosphorylase small subunit	NM_001111708	4.76897e-06	9.03955e-05	3.06089	3.06089	SG200 up vs tin2	175.23	16.0173	0.274222	1
11614	Zm.5711.1.S1_at	100502437	LOC100502437	uncharacterized LOC100502437	NM_001196915	0.000236542	0.000101932	3.05972	3.05972	SG200 up vs tin2	45.5086	4.33759	0.285941	1	hypothetical protein [Zea mays]
11628	Zm.5725.1.A1_at	542388	saf1	safener induced1	NM_001111963	0.000550716	0.00018295	3.04523	3.04523	SG200 up vs tin2	33.5998	3.9125	0.349333	1
10268	Zm.4510.1.A1_a_at	100277304 /// 100279485 /// 100304023 /// 100381372 /// 100383684 /// 100384292 /// 100	LOC100277304 /// LOC100279485 /// LOC100304023 /// LOC100381372 /// LOC100384292 /// LOC100501046 /// umc1450	uncharacterized LOC100277304 /// uncharacterized LOC100279485 /// induced stolen tip pr	NM_001152487 /// NM_001165549 /// NM_001176323	6.35686e-05	0.000653795	2.98883	2.98883	SG200 up vs tin2	72.1693	12.9552	0.538532	1	hypothetical protein [Zea mays]
527	Zm.10336.1.S1_at	541913	rf2c	cytosolic aldehyde dehydrogenase RF2C	NM_001111576	1.68454e-05	9.35357e-05	2.98481	2.98481	SG200 up vs tin2	114.029	10.0804	0.265206	1
1664	Zm.12202.1.A1_at	606403	LOC606403	Galactinol synthase 1	NM_001112278	5.09789e-05	3.39661e-05	2.98373	2.98373	SG200 up vs tin2	77.9079	4.82493	0.185794	1
2869	Zm.13588.1.A1_at	---	---	---	---	0.000128647	8.22229e-05	2.97111	2.97111	SG200 up vs tin2	56.4276	4.7261	0.251266	1
14286	Zm.859.1.A1_at	100191283	pco115235a	LOC100191283	NM_001136717	9.74034e-07	8.60324e-06	2.95276	2.95276	SG200 up vs tin2	299.642	11.3376	0.113511	1	nicotianamine aminotransferase
16212	ZmAffx.152.1.A1_at	100284749	LOC100284749	fasciclin-like arabinogalactan protein 8	NM_001157644	4.32425e-05	5.23709e-05	2.948	2.948	SG200 up vs tin2	82.4708	5.81029	0.211358	1
14740	Zm.91.1.S1_at	100192631	bx2	benzoxazinone synthesis2	NM_001137845	0.000776163	0.000548637	2.93238	2.93238	SG200 up vs tin2	29.644	4.81206	0.486984	1
12073	Zm.6067.2.A1_at	100277938	cl32636_1(99)	LOC100277938	---	0.000209407	9.05191e-05	2.91203	2.91203	SG200 up vs tin2	47.5193	3.96702	0.250447	1	farnesylated protein
4189	Zm.15311.1.S1_at	100281048	LOC100281048	glucose-6-phosphate/phosphate translocator 2	NM_001153967	2.00844e-05	1.81301e-05	2.91174	2.91174	SG200 up vs tin2	107.366	5.11358	0.142883	1
491	Zm.10293.1.S1_at	100284034	LOC100284034	light-inducible protein CPRF-2	NM_001156932	0.010409	0.00402819	2.86403	2.86403	SG200 up vs tin2	10.7399	3.63825	1.01628	1
8538	Zm.2972.1.A1_at	100382159	LOC100382159	uncharacterized LOC100382159	NM_001174919	9.55227e-05	0.000717605	2.84619	2.84619	SG200 up vs tin2	62.6275	10.6256	0.508992	1	hypothetical protein [Zea mays]
7003	Zm.18572.1.A1_at	100194072	LOC100194072	uncharacterized LOC100194072	NM_001139128	0.000412139	0.000893059	2.83544	2.83544	SG200 up vs tin2	37.3125	6.82654	0.548867	1	uncharacterized secreted protein
8502	Zm.2933.1.A1_at	100285111	IDP73	LOC100285111	NM_001158006	7.04398e-08	2.96327e-05	2.8218	2.8218	SG200 up vs tin2	723.41	38.4761	0.159561	1	beta-galactosidase precursor
5766	Zm.17305.1.A1_at	100275875	LOC100275875	uncharacterized LOC100275875	NM_001149840	0.000297359	0.000106204	2.80052	2.80052	SG200 up vs tin2	41.9463	3.43993	0.246023	1	hypothetical protein [Zea mays]
9264	Zm.3665.1.S1_at	542228	cl1856_2(520)	LOC542228	NM_001111838	0.000234308	7.49866e-05	2.79669	2.79669	SG200 up vs tin2	45.6622	3.30224	0.216957	1	aldehyde oxidase
14492	Zm.8822.1.A1_at	100282930	umc2266	LOC100282930	NM_001155835	2.02983e-06	4.74068e-06	2.78846	2.78846	SG200 up vs tin2	233.938	6.47803	0.0830737	1	glycerol-3-phosphate acyltransferase 8
4873	Zm.1624.1.A1_at	100281772	LOC100281772	carbohydrate transporter/ sugar porter/ transporter	NM_001154692	0.000243103	0.000355853	2.78082	2.78082	SG200 up vs tin2	45.0682	5.63519	0.37511	1
14121	Zm.8293.1.S1_at	100282984	magi7438	LOC100282984	NM_001155888	1.88384e-06	8.03854e-06	2.77904	2.77904	SG200 up vs tin2	239.907	7.90336	0.0988303	1	harpin-induced protein
14598	Zm.8929.1.A1_a_at	100277218	cl4730_1	LOC100277218	NM_001150851	3.23721e-05	0.000358244	2.76002	2.76002	SG200 up vs tin2	91.1306	11.2556	0.370532	1	hypothetical protein [Zea mays]
14141	Zm.8336.1.S1_at	542480	nas1	nicotianamine synthase1	NM_001112034	0.0026138	0.0011955	2.75715	2.75715	SG200 up vs tin2	18.7786	3.63748	0.581109	1
13192	Zm.7001.1.A1_at	100273574	pco131841	LOC100273574	NM_001147992	2.94526e-05	1.38845e-05	2.74405	2.74405	SG200 up vs tin2	94.1434	3.64873	0.116271	1	hypothetical protein [Zea mays]
589	Zm.10390.1.A1_at	100193343	IDP397	LOC100193343	NM_001138478	1.15003e-06	3.45031e-06	2.73002	2.73002	SG200 up vs tin2	283.342	6.75414	0.0715122	1	carbohydrate kinase -like
4948	Zm.16315.3.S1_a_at	541886	PIP1-4	plasma membrane integral protein ZmPIP1-3	NM_001111552	0.0042206	0.00452986	2.7231	2.7231	SG200 up vs tin2	15.5636	5.01955	0.967553	1
2877	Zm.13595.1.A1_at	100284789	pco107612	LOC100284789	NM_001157684	0.000371173	0.000129053	2.71556	2.71556	SG200 up vs tin2	38.7442	3.2046	0.248136	1	phosphatase phospho1
7814	Zm.2258.1.S1_at	---	---	---	---	0.00162866	0.000706928	2.6905	2.6905	SG200 up vs tin2	22.4983	3.39838	0.453152	1
4316	Zm.15489.1.A1_at	100191928 /// 100192092	LOC100191928 /// LOC100192092	uncharacterized LOC100191928 /// uncharacterized LOC100192092	NM_001137352 /// NM_001137515	3.45098e-05	0.000137238	2.68728	2.68728	SG200 up vs tin2	89.1454	7.37974	0.248349	1	hypothetical protein [Zea mays]
13649	Zm.7612.1.A1_at	100274866	LOC100274866	uncharacterized LOC100274866	NM_001149127	0.000511923	0.000233303	2.66761	2.66761	SG200 up vs tin2	34.5019	3.40482	0.296055	1	unknown [Zea mays]
2753	Zm.13480.1.S1_at	100283169	umc2388	LOC100283169	NM_001156071	0.000115911	0.000325686	2.64082	2.64082	SG200 up vs tin2	58.529	6.38725	0.327389	1	gibberellin 20 oxidase 2
4945	Zm.16315.1.S1_a_at	541886	PIP1-4	plasma membrane integral protein ZmPIP1-3	NM_001111552	0.00249046	0.0033914	2.63078	2.63078	SG200 up vs tin2	19.1324	5.10053	0.799774	1
9930	Zm.4245.1.A1_at	100280710	TIDP3391	LOC100280710	NM_001153629	1.09966e-07	2.44383e-06	2.62388	2.62388	SG200 up vs tin2	623.184	12.1905	0.0586848	1	myb transcription factor
6953	Zm.18508.1.S1_at	100283995	LOC100283995	uclacyanin-2	NM_001156893	1.17972e-05	0.000940168	2.61589	2.61589	SG200 up vs tin2	128.784	20.4544	0.476483	1
5015	Zm.16419.1.S1_at	100276284	LOC100276284	uncharacterized LOC100276284	---	0.000183968	0.000192701	2.6035	2.6035	SG200 up vs tin2	49.7481	4.35771	0.262787	1	hypothetical protein [Zea mays]
12162	Zm.6131.1.S1_at	100191528	LOC100191528	uncharacterized LOC100191528	NM_001136959	0.000236099	0.000301208	2.59967	2.59967	SG200 up vs tin2	45.5389	4.67497	0.307976	1	harpin-induced protein
4228	Zm.154.1.S1_at	100282267	act1	actin1	NM_001155179	2.87977e-06	7.62373e-06	2.57927	2.57927	SG200 up vs tin2	207.864	5.77893	0.0834045	1
7217	Zm.19048.1.A1_at	100285636	cl31663_1(73)	LOC100285636	NM_001158527	6.0747e-06	2.17101e-05	2.56982	2.56982	SG200 up vs tin2	161.417	6.38076	0.118589	1	carbohydrate transporter sugar porter
4218	Zm.15379.1.A1_at	---	---	---	---	5.61551e-05	0.00019954	2.55951	2.55951	SG200 up vs tin2	75.3414	6.44708	0.256714	1
12569	Zm.6450.1.S1_at	100284407	LOC100284407	cellulase containing protein	NM_001157302	0.000183408	0.000161243	2.55494	2.55494	SG200 up vs tin2	49.8018	3.93251	0.23689	1
15033	Zm.9472.1.A1_at	100276276	LOC100276276	uncharacterized LOC100276276	NM_001150105	9.51151e-05	0.000168415	2.55015	2.55015	SG200 up vs tin2	62.7211	5.01044	0.239653	1	heavy-metal-associated domain-containing expressed
834	Zm.10740.1.S1_a_at	100282438	pco088410	LOC100282438	NM_001155349	0.000173737	0.000234765	2.54737	2.54737	SG200 up vs tin2	50.7639	4.56005	0.269486	1	non-cyanogenic beta-glucosidase precursor
3953	Zm.14867.1.A1_at	100276608	csu661	LOC100276608	NM_001150357	1.97112e-05	1.70468e-05	2.54465	2.54465	SG200 up vs tin2	108.058	3.84787	0.106828	1	dehydration-responsive family
8669	Zm.3095.1.S1_at	100192080	LOC100192080	uncharacterized LOC100192080	NM_001137503	0.00222341	0.00117744	2.51812	2.51812	SG200 up vs tin2	19.9852	3.19107	0.479016	1	tpa: class iii peroxidase 24 precursor
1254	Zm.11718.1.A1_at	100284161	LOC100284161	heavy metal-associated domain containing protein	NM_001157058	3.06476e-08	5.99762e-05	2.51042	2.51042	SG200 up vs tin2	955.64	51.1778	0.16066	1
6732	Zm.18290.1.S1_at	100192073	si605064e11	LOC100192073	NM_001137496	0.000782502	0.00122407	2.50977	2.50977	SG200 up vs tin2	29.5556	4.75595	0.482745	1	protein phosphatase 2c
6903	Zm.18455.1.A1_at	100281575	umc2631	LOC100281575	NM_001154494	0.00015672	0.00289983	2.50364	2.50364	SG200 up vs tin2	52.6433	11.8503	0.675316	1	c4-dicarboxylate transporter-like protein
9002	Zm.342.2.A1_at	100193930 /// 542342	LOC100193930 /// sbe3	uncharacterized LOC100193930 /// starch branching enzyme3	NM_001139001	1.22527e-06	4.28466e-07	2.49995	2.49995	SG200 up vs tin2	277.357	2.71853	0.0294047	1
73	AFFX-Zm_Actin_M_at	---	---	---	---	1.70364e-06	2.57814e-06	2.49854	2.49854	SG200 up vs tin2	248.186	4.45484	0.0538488	1
4949	Zm.16315.3.S1_x_at	541886	PIP1-4	plasma membrane integral protein ZmPIP1-3	NM_001111552	0.00438895	0.00457191	2.49553	2.49553	SG200 up vs tin2	15.3232	4.13452	0.809464	1
5374	Zm.16849.1.S1_at	100283149	pco086826a	LOC100283149	NM_001156051	1.84167e-06	2.94069e-05	2.46084	2.46084	SG200 up vs tin2	241.747	9.66304	0.119915	1	N/A
17231	ZmAffx.723.1.A1_at	100384621	LOC100384621	Uncharacterized LOC100384621	NM_001177117	1.39329e-05	0.000344077	2.44333	2.44333	SG200 up vs tin2	121.673	11.4657	0.2827	1	N/A
13929	Zm.8042.1.A1_at	100217161	LOC100217161	uncharacterized LOC100217161	NM_001143526	0.000582874	0.000640509	2.42776	2.42776	SG200 up vs tin2	32.9139	3.8478	0.350715	1	cytochrome p450-like
4843	Zm.16202.1.A1_s_at	100276821	chi1	chalcone flavanone isomerase1	NM_001150530	0.000328541	0.00021743	2.41402	2.41402	SG200 up vs tin2	40.4769	3.14151	0.232837	1
12904	Zm.6741.1.A1_at	100275507	LOC100275507	uncharacterized LOC100275507	NM_001149567	0.0131909	0.00458319	2.40233	2.40233	SG200 up vs tin2	9.69687	2.40565	0.744255	1	hypothetical protein [Zea mays]
13016	Zm.6844.1.S1_at	100280071	TIDP3759	LOC100280071	NM_001153011	8.23376e-05	0.000180011	2.39261	2.39261	SG200 up vs tin2	65.9586	4.68639	0.213152	1	latex cyanogenic beta glucosidase
17445	ZmAffx.837.1.S1_at	---	---	---	---	0.0019859	0.0015935	2.39094	2.39094	SG200 up vs tin2	20.8673	3.33822	0.479922	1
1539	Zm.12045.1.A1_at	100272511	LOC100272511	uncharacterized LOC100272511	NM_001146980	2.73654e-05	3.49284e-05	2.38893	2.38893	SG200 up vs tin2	96.5529	3.83176	0.119057	1	auxin response factor 10
4593	Zm.15850.1.S1_at	100280857	LOC100280857	metallothionein-like protein type 2	NM_001153777	6.20352e-05	0.000103346	2.38173	2.38173	SG200 up vs tin2	72.7836	4.19798	0.173033	1
7103	Zm.1889.1.A1_at	100283506	LOC100283506	cytokinin-N-glucosyltransferase 1	NM_001156406	7.1001e-05	2.31519e-05	2.37218	2.37218	SG200 up vs tin2	69.4491	2.35123	0.101566	1
7443	Zm.19260.1.A1_at	100382365	LOC100382365	uncharacterized LOC100382365	NM_001175110	0.000681987	0.000897798	2.36858	2.36858	SG200 up vs tin2	31.0823	3.90066	0.376484	1	alpha-l-fucosidase 2 precursor
6020	Zm.17580.1.S1_at	100277562	pco136884	LOC100277562	NM_001151086	0.000600149	0.00109989	2.36401	2.36401	SG200 up vs tin2	32.566	4.39642	0.405001	1	c3h35_orysj ame: full=zinc finger ccch domain-containing protein 35 short= 3h35 ame: full=protein delay of the onset of senescence-like
10851	Zm.5011.1.A1_at	100126899	smt1	sterol methyltransferase1	NM_001112601	5.9992e-06	0.00217398	2.36376	2.36376	SG200 up vs tin2	162.104	28.552	0.528403	1
4491	Zm.15743.1.A1_at	100272480	LOC100272480	uncharacterized LOC100272480	NM_001146951	8.06572e-06	0.000223595	2.3534	2.3534	SG200 up vs tin2	146.592	10.8391	0.221823	1	tpr domain protein
15002	Zm.9427.1.A1_at	100276181 /// 100381587	LOC100276181 /// LOC100381587	uncharacterized LOC100276181 /// uncharacterized LOC100381587	NM_001150030 /// NM_001174409	6.57162e-06	4.47076e-05	2.35264	2.35264	SG200 up vs tin2	157.164	6.56066	0.125232	1	hypothetical protein [Zea mays]
8121	Zm.2550.2.A1_at	100382253	LOC100382253	uncharacterized LOC100382253	NM_001175006	4.63681e-05	0.00254592	2.35061	2.35061	SG200 up vs tin2	80.5054	14.9107	0.555642	1	vamp protein sec22
1579	Zm.12089.1.S1_at	100283227	LOC100283227	GPI-anchored protein	NM_001156129	0.00101526	0.000601552	2.34181	2.34181	SG200 up vs tin2	26.8489	2.82185	0.315303	1
15428	Zm.9856.1.S1_at	100272496	LOC100272496	uncharacterized LOC100272496	NM_001146965	6.641e-07	3.63957e-05	2.33411	2.33411	SG200 up vs tin2	340.856	13.0003	0.11442	1	peroxidase 2 precursor
13587	Zm.7519.1.A1_at	---	---	---	---	3.87227e-08	1.84214e-05	2.32528	2.32528	SG200 up vs tin2	883.746	26.3841	0.0895646	1
15020	Zm.9456.1.A1_at	100191738	LOC100191738	uncharacterized LOC100191738	NM_001137166	3.97337e-05	0.000234945	2.28415	2.28415	SG200 up vs tin2	84.9161	5.95382	0.210343	1	very-long-chain fatty acid condensing enzyme cut1
11748	Zm.5826.1.A1_at	100277344	bx8	Benzoxazinone synthesis8	NM_001150937	0.000131255	0.000106092	2.27938	2.27938	SG200 up vs tin2	56.0313	2.94012	0.157419	1
9501	Zm.3883.1.S1_at	100281767	pco104637	LOC100281767	NM_001154687	0.000156856	0.000266625	2.26471	2.26471	SG200 up vs tin2	52.6272	3.78353	0.215679	1	beta- expressed
8549	Zm.2980.1.A1_at	---	---	---	---	0.00415862	0.00214577	2.2614	2.2614	SG200 up vs tin2	15.6554	2.46809	0.472953	1
9238	Zm.3644.1.S1_at	100126909 /// 100191318 /// 100217011	AY111178 /// LOC100191318 /// TIDP2670	LOC100126909 /// uncharacterized LOC100191318 /// LOC100217011	NM_001136752 /// NM_001143387	3.65804e-05	0.00076039	2.25733	2.25733	SG200 up vs tin2	87.3729	9.17983	0.315195	1	tpa: class iii peroxidase 65 precursor
10402	Zm.4623.2.S1_at	---	---	---	---	3.83283e-07	9.78455e-07	2.24645	2.24645	SG200 up vs tin2	409.998	4.14187	0.0303065	1
1379	Zm.11849.1.A1_at	100193472	LOC100193472	uncharacterized LOC100193472	NM_001138588	5.80677e-05	3.0698e-05	2.24303	2.24303	SG200 up vs tin2	74.4717	2.43159	0.0979534	1	cytochrome p450
11587	Zm.5681.1.A1_at	100281428	cl9977_1	LOC100281428	NM_001154346	0.000502342	0.000570426	2.23544	2.23544	SG200 up vs tin2	34.7388	3.19901	0.276263	1	acylamino-acid-releasing enzyme
1169	Zm.11624.1.A1_at	100280800	LOC100280800	thioredoxin H-type	NM_001153720	0.000669618	0.00035882	2.22864	2.22864	SG200 up vs tin2	31.2909	2.40952	0.231011	1
2633	Zm.13354.1.S1_s_at	100285387	LOC100285387	indole-3-acetic acid-amido synthetase GH3.8	NM_001158280	1.40599e-07	0.000629942	2.2203	2.2203	SG200 up vs tin2	573.935	53.9255	0.281873	1
2067	Zm.127.3.A1_a_at	542394	obf1	octopine synthase binding factor1	NM_001111969	8.15296e-05	3.63596e-05	2.21622	2.21622	SG200 up vs tin2	66.1857	2.22431	0.100822	1
1310	Zm.11778.1.A1_at	100274745	LOC100274745	uncharacterized LOC100274745	NM_001149038	0.0110816	0.00380634	2.20781	2.20781	SG200 up vs tin2	10.4561	1.96005	0.562362	1	N/A
10234	Zm.4485.1.A1_at	---	---	---	---	0.000117853	0.000625504	2.20532	2.20532	SG200 up vs tin2	58.1891	5.36065	0.276374	1
6301	Zm.17829.1.A1_at	100281579	LOC100281579	glycoside transferase, six-hairpin, subgroup	NM_001154498	1.70005e-06	0.000291092	2.18429	2.18429	SG200 up vs tin2	248.363	16.8402	0.203415	1
1009	Zm.11099.1.A1_at	100272673	LOC100272673	Uncharacterized LOC100272673	NM_001147130	0.00141211	0.00261792	2.18358	2.18358	SG200 up vs tin2	23.7402	3.71282	0.469181	1	transparent testa 12 protein
16766	ZmAffx.45.1.A1_at	100281395	LOC100281395	amino acid permease	NM_001154313	0.00130927	0.000429119	2.18122	2.18122	SG200 up vs tin2	24.4228	1.90215	0.233653	1
1946	Zm.12573.2.A1_at	100192765	gpm566c	LOC100192765	NM_001137961	4.41403e-06	6.39182e-05	2.18072	2.18072	SG200 up vs tin2	179.884	7.06794	0.117875	1	hypothetical protein [Zea mays]
721	Zm.10554.1.A1_at	100383189	pco133134	LOC100383189	NM_001175852	3.87432e-07	1.96549e-07	2.17851	2.17851	SG200 up vs tin2	408.518	2.22508	0.0163401	1	hypothetical protein [Zea mays]
1596	Zm.1211.1.S1_at	---	---	---	---	0.0014007	0.000944972	2.17728	2.17728	SG200 up vs tin2	23.8126	2.48102	0.312568	1
6702	Zm.18265.1.A1_at	100277671	LOC100277671	uncharacterized LOC100277671	NM_001151178	1.47592e-05	0.000479925	2.17646	2.17646	SG200 up vs tin2	119.302	9.62982	0.242154	1	unknown [Zea mays]
4690	Zm.15940.1.S1_at	100384228	LOC100384228	uncharacterized LOC100384228	NM_001176799	2.37698e-05	1.02262e-05	2.17479	2.17479	SG200 up vs tin2	101.339	2.0947	0.0620108	1	unknown [Zea mays]
11972	Zm.5997.1.S1_at	100192979	pco086600	LOC100192979	NM_001138153	2.53906e-05	0.000143728	2.16313	2.16313	SG200 up vs tin2	99.0697	5.0793	0.15381	1	nhl repeat-containing protein
13627	Zm.7588.1.A1_x_at	100275259 /// 100278792	LOC100275259 /// LOC100278792	uncharacterized LOC100275259 /// uncharacterized LOC100278792	---	0.000161878	6.09772e-05	2.15315	2.15315	SG200 up vs tin2	52.0459	1.94629	0.112187	1	hypothetical protein [Zea mays]
9846	Zm.4160.1.A1_at	100281067	pco128943b	LOC100281067	NM_001153986	0.0010984	0.000419316	2.15166	2.15166	SG200 up vs tin2	26.076	1.94385	0.223637	1	indole-3-acetate beta-glucosyltransferase
15248	Zm.968.2.A1_at	100285617	LOC100285617	FIP1	NM_001158508	0.000238787	0.000198473	2.14639	2.14639	SG200 up vs tin2	45.3561	2.55848	0.169226	1
6928	Zm.1848.1.A1_at	---	---	---	---	0.00038442	0.000179396	2.13556	2.13556	SG200 up vs tin2	38.259	2.05364	0.161032	1
2721	Zm.13452.2.A1_at	100284121	LOC100284121	zinc transporter 4	NM_001157018	1.65596e-06	8.04635e-06	2.12925	2.12925	SG200 up vs tin2	250.574	4.51475	0.0540529	1
1355	Zm.11825.1.S1_at	100276984	LOC100276984	uncharacterized LOC100276984	NM_001150663	3.20365e-05	7.36485e-05	2.11331	2.11331	SG200 up vs tin2	91.4581	3.47907	0.11412	1	hypothetical protein [Zea mays]
14659	Zm.90.1.A1_a_at	100382554	CYP71C1	Cytochrome P450 71C1	NM_001175287	0.000303638	0.000171187	2.10588	2.10588	SG200 up vs tin2	41.6344	2.11721	0.152558	1
14691	Zm.9036.1.A1_at	---	---	---	---	0.00147373	0.000736724	2.09943	2.09943	SG200 up vs tin2	23.3622	2.01267	0.258451	1
15230	Zm.9666.1.A1_at	---	---	---	---	0.00205402	0.00258068	2.0843	2.0843	SG200 up vs tin2	20.6004	2.83285	0.412543	1
11089	Zm.522.1.S1_at	541805	cesa7	cellulose synthase7	NM_001111487	1.33284e-07	2.61721e-05	2.07729	2.07729	SG200 up vs tin2	584.303	14.7835	0.0759033	1
7134	Zm.18983.1.A1_at	100282861	LOC100282861	L-allo-threonine aldolase	NM_001155767	4.48425e-05	3.50856e-05	2.06752	2.06752	SG200 up vs tin2	81.4419	2.252	0.0829549	1
3413	Zm.14077.1.A1_at	100216827	gpm642	LOC100216827	NM_001143222	1.12559e-05	0.000463901	2.06205	2.06205	SG200 up vs tin2	130.863	9.0329	0.207076	1	soluble inorganic pyrophosphatase
14028	Zm.8169.1.A1_at	100277698	LOC100277698	uncharacterized LOC100277698	NM_001151200	0.000811323	0.00417222	2.04588	2.04588	SG200 up vs tin2	29.1655	4.6401	0.477287	1	hypothetical protein [Zea mays]
8243	Zm.2682.1.A1_at	100857010	LOC100857010	uncharacterized LOC100857010	NM_001254885	0.00279052	0.000943332	2.04575	2.04575	SG200 up vs tin2	18.3088	1.61321	0.264334	1	6-phosphofructokinase 2
2996	Zm.13697.1.S1_at	100280153	pco115444a	LOC100280153	NM_001153085	1.96817e-05	0.000276337	2.04377	2.04377	SG200 up vs tin2	108.114	6.0209	0.167072	1	heat repeat family protein
2771	Zm.1350.1.S1_at	100281101	LOC100281101	Microtubule-associated protein TORTIFOLIA1	NM_001154020	4.48126e-07	3.30691e-05	2.03392	2.03392	SG200 up vs tin2	389.032	10.0681	0.0776398	1
14700	Zm.9043.1.S1_at	542026	gsh1	gamma-glutamylcysteine synthetase1	NM_001111672	0.000135547	0.000155355	2.02573	2.02573	SG200 up vs tin2	55.4015	2.44488	0.13239	1
2597	Zm.13319.1.S1_at	100191496	gpm318	LOC100191496	NM_001136928	2.14006e-05	0.000153252	2.02391	2.02391	SG200 up vs tin2	105.055	4.6018	0.131411	1	ctr1-like protein kinase
7663	Zm.2097.1.A1_at	100274189	LOC100274189	uncharacterized LOC100274189	NM_001148562	0.000268727	0.000223999	2.02002	2.02002	SG200 up vs tin2	43.489	2.17161	0.149804	1	hypothetical protein [Zea mays]
6001	Zm.17564.1.S1_at	100286366	LOC100286366	AGG2	NM_001159253	1.41008e-05	0.000262286	2.01682	2.01682	SG200 up vs tin2	121.177	6.37794	0.1579	1
741	Zm.10586.1.A1_at	100191582	LOC100191582	uncharacterized LOC100191582	NM_001137012	0.0054473	0.00387203	2.0161	2.0161	SG200 up vs tin2	14.0501	2.07896	0.443901	1	fad binding domain containing expressed
6205	Zm.17741.1.S1_at	---	---	---	---	0.00147768	0.00146019	2.00652	2.00652	SG200 up vs tin2	23.3387	2.30312	0.296048	1
5942	Zm.17516.1.S1_at	100381806	LOC100381806	uncharacterized LOC100381806	NM_001174602	1.76196e-05	0.000771998	2.00609	2.00609	SG200 up vs tin2	112.289	8.67536	0.231777	1	sapk3_orysi ame: full=serine threonine-protein kinase sapk3 ame: full=osmotic stress abscisic acid-activated protein kinase 3 ame: full=protein kinase rek
9894	Zm.4200.1.A1_at	100282657	LOC100282657	protein phosphatase 2C	NM_001155565	0.00127029	0.00362079	2.00403	2.00403	SG200 up vs tin2	24.7005	3.49408	0.424375	1
4437	Zm.1567.1.S1_at	100281336	cl4921_1	LOC100281336	NM_001154254	0.00109964	0.00347503	2.00362	2.00362	SG200 up vs tin2	26.0651	3.623	0.416995	1	mannitol dehydrogenase
1245	Zm.11701.1.S1_x_at	100283004	umc2291	LOC100283004	NM_001155907	0.000863024	0.000284683	2.00357	2.00357	SG200 up vs tin2	28.5099	1.51703	0.159632	1	sec14 like protein
*Anthocyanin biosynthesis-related genes are highlighted in pink
**DIMBOA biosynthesis-related genes are highlighted in purple
