# Supplementary material for: A secreted Ustilago maydis effector promotes virulence by targeting anthocyanin biosynthesis in maize
Source: eLife. 2014 Jan 28;3:e01355. doi: 10.7554/eLife.01355 (PMC3904489; doi:10.7554/eLife.01355)
Supplement: Figure 3—source data 2. — DOI: http://dx.doi.org/10.7554/eLife.01355.008 [file elife01355s002.xlsx]

## Sheet: Figure 3 - Source data 2
Figure 3 - Source data 2. List of differentially regulated maize genes after SG200 infection (vs mock)*, **
Column ID	Entrez Gene	Gene Symbol	Gene Title	RefSeq Transcript ID	p-value(Attribute)	p-value(SG200 vs. Mock)	Ratio(SG200 vs. Mock)	Fold-Change(SG200 vs. Mock)	Fold-Change(SG200 vs. Mock) (Description)	p-value(tin2 vs. Mock)	Ratio(tin2 vs. Mock)	Fold-Change(tin2 vs. Mock)	Fold-Change(tin2 vs. Mock) (Description)	F(Attribute)	SS(Attribute)	SS(Error)	F(Error)
Zm.4475.1.S1_a_at	100126900 /// 100272240 /// 100282572 /// 100282819	csu408(grp) /// LOC100272240 /// pco085678 /// umc1811	LOC100282819 /// uncharacterized LOC100272240 /// LOC100282572 /// LOC100126900	NM_001146736 /// NM_001155480 /// NM_001155725	5.38934e-06	4.10076e-06	23.4844	23.4844	SG200 up vs Mock	0.855769	0.962768	-1.03867	tin2 down vs Mock	168.11	41.9756	0.749072	1
Zm.62.1.S1_at	100127010	a2	anthocyaninless2	NM_001112604	1.07035e-05	4.44714e-06	18.9255	18.9255	SG200 up vs Mock	0.0120768	1.95519	1.95519	tin2 up vs Mock	133.127	29.6578	0.668333	1
Zm.7350.1.A1_at	100283522	LOC100283522	undecaprenyl pyrophosphate synthetase	NM_001156422	5.31298e-05	2.22386e-05	14.4425	14.4425	SG200 up vs Mock	0.037523	1.82441	1.82441	tin2 up vs Mock	76.801	24.5014	0.957071	1
Zm.4672.1.S1_at	100276360	umc2406	LOC100276360	NM_001150167	5.35726e-05	2.33978e-05	9.9099	9.9099	SG200 up vs Mock	0.05432	1.59574	1.59574	tin2 up vs Mock	76.5806	18.3445	0.718637	1
Zm.6993.1.S1_at	100276332	cl51673_1	LOC100276332	NM_001150145	2.45771e-06	8.72146e-07	8.17991	8.17991	SG200 up vs Mock	0.000574465	1.96931	1.96931	tin2 up vs Mock	219.302	14.37	0.196577	1
Zm.5588.1.A1_at	100216582	LOC100216582	uncharacterized LOC100216582	NM_001142998	5.33307e-05	1.87106e-05	6.94725	6.94725	SG200 up vs Mock	0.00637869	1.92033	1.92033	tin2 up vs Mock	76.7007	12.1476	0.475129	1
Zm.5581.1.S1_at	542488	rs2	rough sheath2	NM_001112039	0.000150844	5.38347e-05	6.4221	6.4221	SG200 up vs Mock	0.0162567	1.8354	1.8354	tin2 up vs Mock	53.3566	11.2313	0.631488	1
Zm.10319.1.S1_at	---	---	---	---	0.000332905	0.000124512	6.39221	6.39221	SG200 up vs Mock	0.0417929	1.72945	1.72945	tin2 up vs Mock	40.286	11.3443	0.844778	1
ZmAffx.528.1.A1_at	100502301	LOC100502301	Uncharacterized LOC100502301	NM_001196779	4.3044e-05	1.94034e-05	6.3549	6.3549	SG200 up vs Mock	0.0627774	1.41714	1.41714	tin2 up vs Mock	82.602	12.0573	0.437904	1
Zm.1867.1.A1_at	100274563	znod1	nodulation homolog1	NM_001148918	6.47484e-05	2.32227e-05	6.30179	6.30179	SG200 up vs Mock	0.00950094	1.80197	1.80197	tin2 up vs Mock	71.7099	11.0372	0.461742	1
Zm.16448.1.A1_at	100286051	LOC100286051	ATFP4	NM_001158939	0.00566527	0.00194214	5.94147	5.94147	SG200 up vs Mock	0.0689281	2.12253	2.12253	tin2 up vs Mock	13.8286	9.99338	2.16798	1
Zm.10336.1.S1_at	541913	rf2c	cytosolic aldehyde dehydrogenase RF2C	NM_001111576	1.68454e-05	5.58924e-06	5.93913	5.93913	SG200 up vs Mock	0.00116977	1.98978	1.98978	tin2 up vs Mock	114.029	10.0804	0.265206	1
Zm.12588.1.S1_at	---	---	---	---	8.0732e-07	3.75749e-07	5.82118	5.82118	SG200 up vs Mock	0.00631416	1.35787	1.35787	tin2 up vs Mock	319.185	11.0629	0.103979	1
Zm.15451.1.S1_at	100192101	LOC100192101	uncharacterized LOC100192101	NM_001137524	5.95519e-06	3.70118e-06	5.81175	5.81175	SG200 up vs Mock	0.383538	1.10848	1.10848	tin2 up vs Mock	162.509	12.1824	0.224894	1
Zm.2803.1.S1_at	---	---	---	---	1.24051e-05	4.8089e-06	5.75589	5.75589	SG200 up vs Mock	0.00644294	1.59325	1.59325	tin2 up vs Mock	126.595	10.2612	0.243166	1
Zm.13152.1.A1_at	100170240	umc1774	LOC100170240	---	2.993e-07	1.33098e-07	5.42802	5.42802	SG200 up vs Mock	0.00156288	1.38894	1.38894	tin2 up vs Mock	445.489	10.0472	0.0676599	1
Zm.1165.1.A1_at	100382251	LOC100382251	uncharacterized LOC100382251	NM_001175004	0.000231727	9.00284e-05	5.04172	5.04172	SG200 up vs Mock	0.0469899	1.54623	1.54623	tin2 up vs Mock	45.8423	8.75007	0.57262	1
Zm.607.1.A1_at	541891	pip2f	plasma membrane intrinsic protein2	NM_001111557	0.00169328	0.000694786	5.03632	5.03632	SG200 up vs Mock	0.171418	1.48181	1.48181	tin2 up vs Mock	22.1697	8.87709	1.20125	1
Zm.14903.1.A1_at	100192351	asn4	Asparagine synthetase4	NM_001137543	0.0024544	0.00277179	5.00035	5.00035	SG200 up vs Mock	0.412845	0.748061	-1.33679	tin2 down vs Mock	19.2402	13.0792	2.03935	1
Zm.13494.1.S1_at	---	---	---	---	0.00570705	0.00687098	4.81107	4.81107	SG200 up vs Mock	0.403424	0.704531	-1.41938	tin2 down vs Mock	13.7874	13.0736	2.84468	1
Zm.8293.1.S1_at	100282984	magi7438	LOC100282984	NM_001155888	1.88384e-06	6.47357e-07	4.79235	4.79235	SG200 up vs Mock	0.000290132	1.72446	1.72446	tin2 up vs Mock	239.907	7.90336	0.0988303	1
Zm.15489.1.A1_at	100191928 /// 100192092	LOC100191928 /// LOC100192092	uncharacterized LOC100191928 /// uncharacterized LOC100192092	NM_001137352 /// NM_001137515	3.45098e-05	1.19401e-05	4.545	4.545	SG200 up vs Mock	0.00383512	1.6913	1.6913	tin2 up vs Mock	89.1454	7.37974	0.248349	1
ZmAffx.85.1.A1_at	542057	x34.3	alpha-6-galactosyltransferase	NM_001111694	6.70134e-05	3.84224e-05	4.46334	4.46334	SG200 up vs Mock	0.387638	1.13845	1.13845	tin2 up vs Mock	70.8585	8.57754	0.363155	1
Zm.13505.1.A1_at	100283238	LOC100283238	chemocyanin	NM_001156140	0.0111581	0.00404672	4.39635	4.39635	SG200 up vs Mock	0.0288908	2.55382	2.55382	tin2 up vs Mock	10.4253	7.0076	2.01652	1
Zm.17256.1.A1_at	100192725	LOC100192725	uncharacterized LOC100192725	NM_001137925	0.00336946	0.00168817	4.36212	4.36212	SG200 up vs Mock	0.481285	1.22792	1.22792	tin2 up vs Mock	17.011	7.94805	1.40169	1
Zm.8153.1.S1_at	---	---	---	---	0.000183596	0.000107525	4.23141	4.23141	SG200 up vs Mock	0.515426	1.11758	1.11758	tin2 up vs Mock	49.7837	8.0462	0.484869	1
Zm.9427.1.A1_at	100276181 /// 100381587	LOC100276181 /// LOC100381587	uncharacterized LOC100276181 /// uncharacterized LOC100381587	NM_001150030 /// NM_001174409	6.57162e-06	2.14035e-06	4.22585	4.22585	SG200 up vs Mock	0.000373635	1.79622	1.79622	tin2 up vs Mock	157.164	6.56066	0.125232	1
Zm.6569.3.S1_at	100274518	pco083451(621)	LOC100274518	NM_001148875	0.0117276	0.00450014	4.19498	4.19498	SG200 up vs Mock	0.218642	1.56246	1.56246	tin2 up vs Mock	10.2044	6.72407	1.97682	1
Zm.10390.1.A1_at	100193343	IDP397	LOC100193343	NM_001138478	1.15003e-06	4.21657e-07	4.19029	4.19029	SG200 up vs Mock	0.000445616	1.53489	1.53489	tin2 up vs Mock	283.342	6.75414	0.0715122	1
Zm.18572.1.A1_at	100194072	LOC100194072	uncharacterized LOC100194072	NM_001139128	0.000412139	0.000160161	4.17682	4.17682	SG200 up vs Mock	0.0642903	1.47307	1.47307	tin2 up vs Mock	37.3125	6.82654	0.548867	1
Zm.15379.1.A1_at	---	---	---	---	5.61551e-05	1.97665e-05	4.1015	4.1015	SG200 up vs Mock	0.00689622	1.60245	1.60245	tin2 up vs Mock	75.3414	6.44708	0.256714	1
Zm.19048.1.A1_at	100285636	cl31663_1(73)	LOC100285636	NM_001158527	6.0747e-06	2.14629e-06	4.06257	4.06257	SG200 up vs Mock	0.00119793	1.58088	1.58088	tin2 up vs Mock	161.417	6.38076	0.118589	1
Zm.13480.1.S1_at	100283169	umc2388	LOC100283169	NM_001156071	0.000115911	4.25977e-05	4.03501	4.03501	SG200 up vs Mock	0.0184455	1.52794	1.52794	tin2 up vs Mock	58.529	6.38725	0.327389	1
Zm.8822.1.A1_at	100282930	umc2266	LOC100282930	NM_001155835	2.02983e-06	7.91511e-07	4.01004	4.01004	SG200 up vs Mock	0.00157903	1.43809	1.43809	tin2 up vs Mock	233.938	6.47803	0.0830737	1
Zm.13697.1.S1_at	100280153	pco115444a	LOC100280153	NM_001153085	1.96817e-05	6.21915e-06	4.00885	4.00885	SG200 up vs Mock	0.0003821	1.96149	1.96149	tin2 up vs Mock	108.114	6.0209	0.167072	1
Zm.9456.1.A1_at	100191738	LOC100191738	uncharacterized LOC100191738	NM_001137166	3.97337e-05	1.30965e-05	3.94093	3.94093	SG200 up vs Mock	0.00212118	1.72534	1.72534	tin2 up vs Mock	84.9161	5.95382	0.210343	1
Zm.19228.1.A1_at	100501617	LOC100501617	uncharacterized LOC100501617	NM_001196300	3.23606e-05	1.64463e-05	3.84367	3.84367	SG200 up vs Mock	0.142426	1.20034	1.20034	tin2 up vs Mock	91.1418	6.66183	0.219279	1
Zm.7150.3.A1_a_at	100282089 /// 100284786 /// 100304019 /// 100381645 /// 100502237	IDP79 /// LOC100282089 /// LOC100304019 /// LOC100502237 /// pco149432	LOC100381645 /// induced stolen tip protein TUB8 /// induced stolen tip protein TUB8 //	NM_001155002 /// NM_001157681 /// NM_001165547 /// NM_001174460 /// NM_001196714	0.0228516	0.0106959	3.79793	3.79793	SG200 up vs Mock	0.534575	1.2722	1.2722	tin2 up vs Mock	7.57181	6.31683	2.50277	1
Zm.154.1.S1_at	100282267	act1	actin1	NM_001155179	2.87977e-06	1.08566e-06	3.74075	3.74075	SG200 up vs Mock	0.00141735	1.45032	1.45032	tin2 up vs Mock	207.864	5.77893	0.0834045	1
Zm.10058.1.A1_at	100192027	cl34424_1	LOC100192027	NM_001137450	6.83373e-05	4.47883e-05	3.71379	3.71379	SG200 up vs Mock	0.715773	1.04905	1.04905	tin2 up vs Mock	70.3785	6.91408	0.294724	1
Zm.674.1.S1_at	542566	pco112411b	LOC542566	NM_001112105	0.000833336	0.000273582	3.68993	3.68993	SG200 up vs Mock	0.0154794	1.7794	1.7794	tin2 up vs Mock	28.8797	5.34627	0.555365	1
Zm.1274.1.S1_at	100272786	LOC100272786	uncharacterized LOC100272786	NM_001147239	0.0227334	0.00802781	3.67228	3.67228	SG200 up vs Mock	0.0897916	1.96377	1.96377	tin2 up vs Mock	7.5901	5.28536	2.08905	1
Zm.4485.1.A1_at	---	---	---	---	0.000117853	3.92344e-05	3.67016	3.67016	SG200 up vs Mock	0.00572701	1.66423	1.66423	tin2 up vs Mock	58.1891	5.36065	0.276374	1
Zm.12848.1.A1_at	100273763	pco133309c	LOC100273763	NM_001148168	0.000963357	0.0004907	3.65202	3.65202	SG200 up vs Mock	0.400921	1.18751	1.18751	tin2 up vs Mock	27.3756	6.18034	0.677281	1
Zm.551.1.A1_at	---	---	---	---	0.000329253	0.00087495	3.59747	3.59747	SG200 up vs Mock	0.0376363	0.573111	-1.74486	tin2 down vs Mock	40.4455	11.0793	0.821797	1
Zm.1624.1.A1_at	100281772	LOC100281772	carbohydrate transporter/ sugar porter/ transporter	NM_001154692	0.000243103	0.000108953	3.54605	3.54605	SG200 up vs Mock	0.136633	1.27518	1.27518	tin2 up vs Mock	45.0682	5.63519	0.37511	1
Zm.5997.1.S1_at	100192979	pco086600	LOC100192979	NM_001138153	2.53906e-05	8.40593e-06	3.54446	3.54446	SG200 up vs Mock	0.0015877	1.63858	1.63858	tin2 up vs Mock	99.0697	5.0793	0.15381	1
ZmAffx.152.1.A1_at	100284749	LOC100284749	fasciclin-like arabinogalactan protein 8	NM_001157644	4.32425e-05	2.16053e-05	3.52926	3.52926	SG200 up vs Mock	0.141164	1.19717	1.19717	tin2 up vs Mock	82.4708	5.81029	0.211358	1
Zm.13803.1.A1_at	100192112	pco115279a	LOC100192112	NM_001137535	0.00275636	0.000968571	3.4828	3.4828	SG200 up vs Mock	0.0701936	1.58045	1.58045	tin2 up vs Mock	18.3965	4.97634	0.811514	1
Zm.18461.1.A1_at	---	---	---	---	0.000891842	0.000290356	3.41878	3.41878	SG200 up vs Mock	0.012467	1.78145	1.78145	tin2 up vs Mock	28.1668	4.72361	0.503105	1
Zm.3299.1.S1_at	100278301	IDP498	LOC100278301	NM_001151617	0.0163675	0.006191	3.4124	3.4124	SG200 up vs Mock	0.0333966	2.2656	2.2656	tin2 up vs Mock	8.81572	4.87699	1.65964	1
ZmAffx.774.1.A1_at	100279501	cl15444_1(721)	LOC100279501	NM_001152502	0.00243904	0.000813331	3.39517	3.39517	SG200 up vs Mock	0.0136066	1.97542	1.97542	tin2 up vs Mock	19.2868	4.68498	0.728732	1
Zm.8169.1.A1_at	100277698	LOC100277698	uncharacterized LOC100277698	NM_001151200	0.000811323	0.000270894	3.36198	3.36198	SG200 up vs Mock	0.0208034	1.64329	1.64329	tin2 up vs Mock	29.1655	4.6401	0.477287	1
Zm.13319.1.S1_at	100191496	gpm318	LOC100191496	NM_001136928	2.14006e-05	6.94361e-06	3.34838	3.34838	SG200 up vs Mock	0.000955467	1.65441	1.65441	tin2 up vs Mock	105.055	4.6018	0.131411	1
Zm.9472.1.A1_at	100276276	LOC100276276	uncharacterized LOC100276276	NM_001150105	9.51151e-05	3.99003e-05	3.34422	3.34422	SG200 up vs Mock	0.0535386	1.31138	1.31138	tin2 up vs Mock	62.7211	5.01044	0.239653	1
Zm.16315.1.S1_a_at	541886	PIP1-4	plasma membrane integral protein ZmPIP1-3	NM_001111552	0.00249046	0.00110853	3.34415	3.34415	SG200 up vs Mock	0.289673	1.27116	1.27116	tin2 up vs Mock	19.1324	5.10053	0.799774	1
Zm.8944.1.S1_at	100283989	LOC100283989	stem-specific protein TSJT1	NM_001156887	1.08993e-05	3.44996e-06	3.33658	3.33658	SG200 up vs Mock	0.000129599	1.90208	1.90208	tin2 up vs Mock	132.307	4.53971	0.102935	1
Zm.13452.2.A1_at	100284121	LOC100284121	zinc transporter 4	NM_001157018	1.65596e-06	5.58906e-07	3.28028	3.28028	SG200 up vs Mock	0.000197212	1.54058	1.54058	tin2 up vs Mock	250.574	4.51475	0.0540529	1
Zm.6844.1.S1_at	100280071	TIDP3759	LOC100280071	NM_001153011	8.23376e-05	3.23001e-05	3.25821	3.25821	SG200 up vs Mock	0.0275203	1.36178	1.36178	tin2 up vs Mock	65.9586	4.68639	0.213152	1
Zm.5593.1.A1_at	100382395	LOC100382395	uncharacterized LOC100382395	NM_001175140	0.000743293	0.000240706	3.25263	3.25263	SG200 up vs Mock	0.00889091	1.7836	1.7836	tin2 up vs Mock	30.1183	4.34371	0.432665	1
Zm.16315.3.S1_a_at	541886	PIP1-4	plasma membrane integral protein ZmPIP1-3	NM_001111552	0.0042206	0.00208261	3.23512	3.23512	SG200 up vs Mock	0.477098	1.18803	1.18803	tin2 up vs Mock	15.5636	5.01955	0.967553	1
Zm.18290.1.S1_at	100192073	si605064e11	LOC100192073	NM_001137496	0.000782502	0.00033608	3.22988	3.22988	SG200 up vs Mock	0.167154	1.28693	1.28693	tin2 up vs Mock	29.5556	4.75595	0.482745	1
Zm.8321.1.S1_at	100285554	LOC100285554	calcium-dependent protein kinase, isoform AK1	NM_001158445	0.00312641	0.00103707	3.20203	3.20203	SG200 up vs Mock	0.029243	1.751	1.751	tin2 up vs Mock	17.5166	4.23045	0.724533	1
Zm.665.1.S1_at	541904	expa1	alpha expansin1	NM_001111570	0.0263712	0.0107997	3.20178	3.20178	SG200 up vs Mock	0.0386658	2.3224	2.3224	tin2 up vs Mock	7.07886	4.51094	1.91172	1
Zm.3731.2.A1_at	100275405	LOC100275405	uncharacterized LOC100275405	---	0.0244182	0.00885596	3.17738	3.17738	SG200 up vs Mock	0.065311	1.97985	1.97985	tin2 up vs Mock	7.3407	4.21842	1.72398	1
Zm.13632.1.A1_at	100191724	LOC100191724	uncharacterized LOC100191724	NM_001137153	0.00582091	0.00202004	3.16644	3.16644	SG200 up vs Mock	0.0209755	1.99102	1.99102	tin2 up vs Mock	13.6772	4.2002	0.921282	1
Zm.14994.1.A1_at	100275284	LOC100275284	uncharacterized LOC100275284	---	0.00621107	0.00236493	3.14514	3.14514	SG200 up vs Mock	0.174318	1.41981	1.41981	tin2 up vs Mock	13.3205	4.30513	0.96959	1
Zm.15311.1.S1_at	100281048	LOC100281048	glucose-6-phosphate/phosphate translocator 2	NM_001153967	2.00844e-05	1.22046e-05	3.13957	3.13957	SG200 up vs Mock	0.421509	1.07824	1.07824	tin2 up vs Mock	107.366	5.11358	0.142883	1
Zm.2458.1.S1_at	100273658	LOC100273658	uncharacterized LOC100273658	NM_001148072	0.029619	0.0106673	3.12855	3.12855	SG200 up vs Mock	0.0905278	1.87596	1.87596	tin2 up vs Mock	6.69611	4.07588	1.82608	1
Zm.6131.1.S1_at	100191528	LOC100191528	uncharacterized LOC100191528	NM_001136959	0.000236099	0.000112835	3.12637	3.12637	SG200 up vs Mock	0.200258	1.2026	1.2026	tin2 up vs Mock	45.5389	4.67497	0.307976	1
Zm.10740.1.S1_a_at	100282438	pco088410	LOC100282438	NM_001155349	0.000173737	8.10366e-05	3.09758	3.09758	SG200 up vs Mock	0.154131	1.21599	1.21599	tin2 up vs Mock	50.7639	4.56005	0.269486	1
AFFX-Zm_Actin_M_at	---	---	---	---	1.70364e-06	7.74911e-07	3.07144	3.07144	SG200 up vs Mock	0.00845638	1.22929	1.22929	tin2 up vs Mock	248.186	4.45484	0.0538488	1
Zm.3297.1.A1_at	100284846	LOC100284846	dihydroflavonol-4-reductase	NM_001157741	0.000141961	4.55126e-05	3.07075	3.07075	SG200 up vs Mock	0.00136227	1.82925	1.82925	tin2 up vs Mock	54.5084	3.93742	0.216706	1
Zm.2008.1.A1_at	100279662	LOC100279662	uncharacterized LOC100279662	NM_001152648	0.0426944	0.0159953	3.06206	3.06206	SG200 up vs Mock	0.0942288	1.95299	1.95299	tin2 up vs Mock	5.58349	3.96013	2.12777	1
Zm.4623.2.S1_at	---	---	---	---	3.83283e-07	1.46227e-07	3.04772	3.04772	SG200 up vs Mock	0.000273343	1.35668	1.35668	tin2 up vs Mock	409.998	4.14187	0.0303065	1
Zm.18537.1.S1_at	100285460	LOC100285460	homeobox-leucine zipper protein ATHB-6	NM_001158353	0.0016612	0.000544779	3.00933	3.00933	SG200 up vs Mock	0.0185032	1.69616	1.69616	tin2 up vs Mock	22.3307	3.79159	0.509377	1
Zm.19309.1.A1_at	100284820	pco089834b	LOC100284820	NM_001157715	4.46883e-05	0.000122534	3.00894	3.00894	SG200 up vs Mock	0.0104979	0.630622	-1.58574	tin2 down vs Mock	81.5389	8.05052	0.296197	1
Zm.16481.1.A1_at	100381610	gpm759a	LOC100381610	NM_001174428	0.000174467	5.59727e-05	3.0048	3.0048	SG200 up vs Mock	0.0016822	1.80272	1.80272	tin2 up vs Mock	50.6887	3.78553	0.224046	1
Zm.15850.1.S1_at	100280857	LOC100280857	metallothionein-like protein type 2	NM_001153777	6.20352e-05	2.67026e-05	3.00406	3.00406	SG200 up vs Mock	0.0521931	1.26129	1.26129	tin2 up vs Mock	72.7836	4.19798	0.173033	1
Zm.69.1.A1_at	---	---	---	---	2.65436e-05	8.79833e-06	3.00336	3.00336	SG200 up vs Mock	0.000148423	1.95802	1.95802	tin2 up vs Mock	97.5699	3.83786	0.118003	1
Zm.6876.1.S1_at	100193891	LOC100193891	uncharacterized LOC100193891	NM_001138967	0.000875429	0.000298049	2.9859	2.9859	SG200 up vs Mock	0.0283792	1.52307	1.52307	tin2 up vs Mock	28.3604	3.80222	0.402204	1
Zm.16315.1.S1_x_at	541886	PIP1-4	plasma membrane integral protein ZmPIP1-3	NM_001111552	0.00740777	0.00363588	2.97933	2.97933	SG200 up vs Mock	0.515576	1.17751	1.17751	tin2 up vs Mock	12.3895	4.32976	1.04841	1
Zm.975.1.A1_at	100274388	pco128421	LOC100274388	NM_001148748	0.0120035	0.00433253	2.97448	2.97448	SG200 up vs Mock	0.0320665	1.97525	1.97525	tin2 up vs Mock	10.1024	3.7864	1.12441	1
Zm.4027.1.S1_at	100194227	gpm530	LOC100194227	NM_001139268	0.000204082	6.52356e-05	2.97244	2.97244	SG200 up vs Mock	0.00271676	1.7243	1.7243	tin2 up vs Mock	47.9549	3.70511	0.231787	1
Zm.16419.1.S1_at	100276284	LOC100276284	uncharacterized LOC100276284	---	0.000183968	9.85291e-05	2.94044	2.94044	SG200 up vs Mock	0.343798	1.12942	1.12942	tin2 up vs Mock	49.7481	4.35771	0.262787	1
Zm.91.1.S1_at	100192631	bx2	benzoxazinone synthesis2	NM_001137845	0.000776163	0.000552203	2.92858	2.92858	SG200 up vs Mock	0.993846	0.998705	-1.0013	tin2 down vs Mock	29.644	4.81206	0.486984	1
Zm.18982.1.A1_at	100191661	cl50078_1	LOC100191661	NM_001137090	0.000256836	8.59161e-05	2.92833	2.92833	SG200 up vs Mock	0.00129366	1.92153	1.92153	tin2 up vs Mock	44.1957	3.66003	0.248443	1
Zm.10528.1.A1_at	100284679	LOC100284679	oxidoreductase	NM_001157574	0.00098137	0.000338938	2.92232	2.92232	SG200 up vs Mock	0.00370996	1.96559	1.96559	tin2 up vs Mock	27.1886	3.67146	0.40511	1
Zm.14392.1.S1_at	542373	dhn1	dehydrin1	NM_001111949	0.057156	0.021932	2.91371	2.91371	SG200 up vs Mock	0.275126	1.51923	1.51923	tin2 up vs Mock	4.78814	3.62712	2.27256	1
Zm.550.1.A1_at	542631	LOC542631	glutathione S-transferase GST 22	---	0.00454314	0.00152502	2.91208	2.91208	SG200 up vs Mock	0.0255846	1.77574	1.77574	tin2 up vs Mock	15.1135	3.57347	0.709326	1
Zm.2377.1.S1_at	100191708	pco107293	LOC100191708	NM_001137137	0.0480917	0.0252328	2.90475	2.90475	SG200 up vs Mock	0.0396212	2.56802	2.56802	tin2 up vs Mock	5.24957	4.2497	2.4286	1
ZmAffx.1398.1.S1_at	---	---	---	---	0.0037419	0.00135622	2.90134	2.90134	SG200 up vs Mock	0.103984	1.43761	1.43761	tin2 up vs Mock	16.3237	3.66201	0.673011	1
Zm.16315.3.S1_x_at	541886	PIP1-4	plasma membrane integral protein ZmPIP1-3	NM_001111552	0.00438895	0.00219995	2.89278	2.89278	SG200 up vs Mock	0.504004	1.15918	1.15918	tin2 up vs Mock	15.3232	4.13452	0.809464	1
Zm.1567.1.S1_at	100281336	cl4921_1	LOC100281336	NM_001154254	0.00109964	0.000390106	2.88724	2.88724	SG200 up vs Mock	0.0498793	1.44101	1.44101	tin2 up vs Mock	26.0651	3.623	0.416995	1
Zm.12202.1.A1_at	606403	LOC606403	Galactinol synthase 1	NM_001112278	5.09789e-05	4.0712e-05	2.88415	2.88415	SG200 up vs Mock	0.744835	0.966624	-1.03453	tin2 down vs Mock	77.9079	4.82493	0.185794	1
Zm.17253.1.S1_at	100273154	LOC100273154	Uncharacterized LOC100273154	NM_001147600	9.02947e-05	2.89164e-05	2.87874	2.87874	SG200 up vs Mock	0.000856161	1.77696	1.77696	tin2 up vs Mock	63.8704	3.49934	0.164364	1
Zm.6151.1.A1_s_at	100274597	LOC100274597	uncharacterized LOC100274597	NM_001159433	5.68672e-05	1.82388e-05	2.87257	2.87257	SG200 up vs Mock	0.000505446	1.7946	1.7946	tin2 up vs Mock	75.013	3.48989	0.139571	1
Zm.2822.1.A1_at	100285405	LOC100285405	endo-1,4-beta-glucanase Cel1	NM_001158298	2.66058e-05	8.48865e-06	2.86915	2.86915	SG200 up vs Mock	0.000259339	1.78403	1.78403	tin2 up vs Mock	97.4915	3.47964	0.107075	1
Zm.11099.1.A1_at	100272673	LOC100272673	Uncharacterized LOC100272673	NM_001147130	0.00141211	0.000566635	2.85662	2.85662	SG200 up vs Mock	0.140493	1.30823	1.30823	tin2 up vs Mock	23.7402	3.71282	0.469181	1
Zm.3883.1.S1_at	100281767	pco104637	LOC100281767	NM_001154687	0.000156856	6.65143e-05	2.84986	2.84986	SG200 up vs Mock	0.0759593	1.25838	1.25838	tin2 up vs Mock	52.6272	3.78353	0.215679	1
Zm.19260.1.A1_at	100382365	LOC100382365	uncharacterized LOC100382365	NM_001175110	0.000681987	0.000316049	2.84934	2.84934	SG200 up vs Mock	0.240176	1.20297	1.20297	tin2 up vs Mock	31.0823	3.90066	0.376484	1
Zm.13588.1.A1_at	---	---	---	---	0.000128647	0.000106358	2.8305	2.8305	SG200 up vs Mock	0.690073	0.952675	-1.04968	tin2 down vs Mock	56.4276	4.7261	0.251266	1
Zm.5550.1.S1_at	100280363	IDP2392	LOC100280363	NM_001153289	1.57872e-05	5.50828e-06	2.80129	2.80129	SG200 up vs Mock	6.0129e-05	1.97736	1.97736	tin2 up vs Mock	116.588	3.42842	0.0882191	1
Zm.6272.1.A1_at	100382222	LOC100382222	uncharacterized LOC100382222	NM_001174978	0.0140876	0.00602018	2.80034	2.80034	SG200 up vs Mock	0.370409	1.2716	1.2716	tin2 up vs Mock	9.42154	3.6244	1.15408	1
Zm.12045.1.A1_at	100272511	LOC100272511	uncharacterized LOC100272511	NM_001146980	2.73654e-05	1.33424e-05	2.7968	2.7968	SG200 up vs Mock	0.0953914	1.17073	1.17073	tin2 up vs Mock	96.5529	3.83176	0.119057	1
Zm.8111.1.S1_at	100279256	LOC100279256	Uncharacterized LOC100279256	NM_001152277	2.34202e-05	7.50911e-06	2.78601	2.78601	SG200 up vs Mock	0.000203904	1.77808	1.77808	tin2 up vs Mock	101.856	3.29426	0.0970273	1
Zm.8042.1.A1_at	100217161	LOC100217161	uncharacterized LOC100217161	NM_001143526	0.000582874	0.000297735	2.77786	2.77786	SG200 up vs Mock	0.362881	1.14421	1.14421	tin2 up vs Mock	32.9139	3.8478	0.350715	1
Zm.5324.1.A1_at	100280067	pco076481	LOC100280067	NM_001153007	0.00831406	0.00301162	2.77746	2.77746	SG200 up vs Mock	0.136017	1.44276	1.44276	tin2 up vs Mock	11.8087	3.34456	0.849685	1
Zm.11825.1.S1_at	100276984	LOC100276984	uncharacterized LOC100276984	NM_001150663	3.20365e-05	1.24489e-05	2.7704	2.7704	SG200 up vs Mock	0.0133252	1.31093	1.31093	tin2 up vs Mock	91.4581	3.47907	0.11412	1
Zm.18058.1.A1_at	100194112	LOC100194112	Uncharacterized LOC100194112	NM_001139165	0.000417422	0.00013458	2.75029	2.75029	SG200 up vs Mock	0.0040144	1.70043	1.70043	tin2 up vs Mock	37.1417	3.19819	0.258323	1
Zm.5976.2.S1_at	100279511	LOC100279511	Uncharacterized LOC100279511	NM_001152511	7.63472e-05	2.71601e-05	2.73047	2.73047	SG200 up vs Mock	0.000254293	1.96675	1.96675	tin2 up vs Mock	67.717	3.27629	0.145146	1
Zm.1417.2.A1_at	100192485	LOC100192485	uncharacterized LOC100192485	NM_001137705	4.07176e-05	1.39344e-05	2.72965	2.72965	SG200 up vs Mock	0.00017405	1.90645	1.90645	tin2 up vs Mock	84.2022	3.23347	0.115204	1
Zm.6450.1.S1_at	100284407	LOC100284407	cellulase containing protein	NM_001157302	0.000183408	0.000110977	2.72551	2.72551	SG200 up vs Mock	0.586378	1.06676	1.06676	tin2 up vs Mock	49.8018	3.93251	0.23689	1
Zm.4221.1.A1_at	100285305	IDP524	LOC100285305	NM_001158198	0.000161248	5.60311e-05	2.71741	2.71741	SG200 up vs Mock	0.000608085	1.9166	1.9166	tin2 up vs Mock	52.1176	3.2146	0.185039	1
Zm.18442.1.A1_at	100502330	LOC100502330	uncharacterized LOC100502330	NM_001196808	0.0017147	0.000633884	2.71294	2.71294	SG200 up vs Mock	0.0875003	1.36808	1.36808	tin2 up vs Mock	22.0645	3.2532	0.442322	1
Zm.13248.1.S1_at	100415939	MADS9	MADS-domain transcription factor	NM_001177865	0.0183969	0.0120361	2.70579	2.70579	SG200 up vs Mock	0.984023	1.00587	1.00587	tin2 up vs Mock	8.36423	4.10039	1.47069	1
Zm.6663.1.A1_at	100279578	LOC100279578	uncharacterized LOC100279578	NM_001152575	0.0169351	0.00590218	2.69896	2.69896	SG200 up vs Mock	0.0900713	1.61777	1.61777	tin2 up vs Mock	8.68221	3.07866	1.06378	1
Zm.19239.1.A1_at	100191783	LOC100191783	uncharacterized LOC100191783	NM_001137208	0.000676642	0.000252277	2.68888	2.68888	SG200 up vs Mock	0.00169608	1.99674	1.99674	tin2 up vs Mock	31.1718	3.21598	0.309509	1
Zm.8270.1.A1_at	542694	LOC542694	thioesterase family protein	NM_001112210	5.48389e-05	1.78528e-05	2.68646	2.68646	SG200 up vs Mock	0.000376879	1.77893	1.77893	tin2 up vs Mock	75.9632	3.07688	0.121514	1
Zm.2193.1.A1_at	541835	gst20	glutathione transferase20	NM_001111516	0.000478032	0.000155236	2.68527	2.68527	SG200 up vs Mock	0.00372643	1.71601	1.71601	tin2 up vs Mock	35.368	3.05508	0.259139	1
Zm.14867.1.A1_at	100276608	csu661	LOC100276608	NM_001150357	1.97112e-05	1.23892e-05	2.6824	2.6824	SG200 up vs Mock	0.511234	1.05413	1.05413	tin2 up vs Mock	108.058	3.84787	0.106828	1
Zm.6154.2.S1_at	100274324	LOC100274324	uncharacterized LOC100274324	NM_001148687	2.90555e-05	1.05578e-05	2.68054	2.68054	SG200 up vs Mock	8.82571e-05	1.97731	1.97731	tin2 up vs Mock	94.584	3.18363	0.100978	1
Zm.1069.2.A1_at	100284999	LOC100284999	myristoyl-acyl carrier protein thioesterase	NM_001157894	1.61463e-05	5.1837e-06	2.66243	2.66243	SG200 up vs Mock	0.000136261	1.74199	1.74199	tin2 up vs Mock	115.694	3.01158	0.0780915	1
Zm.18348.1.A1_s_at	100191661	cl50078_1	LOC100191661	NM_001137090	0.000246419	7.91172e-05	2.6565	2.6565	SG200 up vs Mock	0.00423456	1.58631	1.58631	tin2 up vs Mock	44.8516	2.98321	0.199539	1
Zm.938.1.S1_at	---	---	---	---	0.000195721	6.92827e-05	2.63975	2.63975	SG200 up vs Mock	0.00065709	1.90834	1.90834	tin2 up vs Mock	48.6704	3.04945	0.187965	1
Zm.2407.1.A1_a_at	100191492	LOC100191492	uncharacterized LOC100191492	NM_001136924	6.25475e-05	1.98614e-05	2.61032	2.61032	SG200 up vs Mock	0.00110879	1.59254	1.59254	tin2 up vs Mock	72.5761	2.87498	0.11884	1
Zm.17655.1.S1_s_at	---	---	---	---	0.000463818	0.000149781	2.60646	2.60646	SG200 up vs Mock	0.00717542	1.57237	1.57237	tin2 up vs Mock	35.756	2.86817	0.240646	1
Zm.16994.1.A1_at	541942	csu503(met)	LOC541942	---	4.97114e-06	1.84404e-06	2.59958	2.59958	SG200 up vs Mock	1.40214e-05	1.96597	1.96597	tin2 up vs Mock	172.78	3.01317	0.0523181	1
Zm.14916.3.S1_a_at	100272259	LOC100272259	uncharacterized LOC100272259	NM_001146752	0.00164468	0.000643464	2.56882	2.56882	SG200 up vs Mock	0.00329588	1.98561	1.98561	tin2 up vs Mock	22.4152	2.96991	0.397485	1
Zm.9762.1.A1_at	100277958	LOC100277958	uncharacterized LOC100277958	NM_001151393	0.00229759	0.000762764	2.56674	2.56674	SG200 up vs Mock	0.0297084	1.53146	1.53146	tin2 up vs Mock	19.7351	2.7826	0.422992	1
ZmAffx.790.1.A1_at	100501451	LOC100501451	uncharacterized LOC100501451	NM_001196162	0.000386849	0.000128176	2.55278	2.55278	SG200 up vs Mock	0.00215758	1.73879	1.73879	tin2 up vs Mock	38.1725	2.77194	0.217848	1
Zm.12573.1.A1_a_at	100192765 /// 100276406	gpm566c /// pco084347b	LOC100192765 /// LOC100276406	NM_001137961 /// NM_001150209	0.000131598	4.55127e-05	2.55161	2.55161	SG200 up vs Mock	0.0103681	1.39125	1.39125	tin2 up vs Mock	55.98	2.81891	0.151067	1
Zm.14436.1.A1_at	541888	pip2e	plasma membrane intrinsic protein2	NM_001111554	1.0198e-05	3.26151e-06	2.54936	2.54936	SG200 up vs Mock	9.18874e-05	1.69173	1.69173	tin2 up vs Mock	135.341	2.74822	0.0609177	1
Zm.17314.1.S1_at	100277063	LOC100277063	uncharacterized LOC100277063	NM_001150730	0.00767608	0.00266653	2.54633	2.54633	SG200 up vs Mock	0.0277917	1.73136	1.73136	tin2 up vs Mock	12.2081	2.75505	0.677023	1
Zm.6452.1.A1_at	100279663	LOC100279663	uncharacterized LOC100279663	---	0.00108515	0.000406659	2.53924	2.53924	SG200 up vs Mock	0.00261404	1.91981	1.91981	tin2 up vs Mock	26.1938	2.85558	0.327051	1
Zm.10088.1.A1_at	100280835	LOC100280835	remorin	NM_001153755	0.0345401	0.0150127	2.52398	2.52398	SG200 up vs Mock	0.0420091	2.0285	2.0285	tin2 up vs Mock	6.21185	2.92475	1.4125	1
Zm.10371.1.A1_at	100125659	gpm790	LOC100125659	NM_001112590	5.09817e-06	1.73442e-06	2.5205	2.5205	SG200 up vs Mock	2.31906e-05	1.81042	1.81042	tin2 up vs Mock	171.308	2.73998	0.0479835	1
Zm.4896.1.A1_x_at	100384262	LOC100384262	uncharacterized LOC100384262	NM_001176827	0.000303172	0.000118074	2.51722	2.51722	SG200 up vs Mock	0.000658102	1.96435	1.96435	tin2 up vs Mock	41.6572	2.85056	0.205287	1
Zm.14591.1.S1_at	100280823	LOC100280823	triosephosphate isomerase, cytosolic	NM_001153743	0.000326837	0.000115052	2.51486	2.51486	SG200 up vs Mock	0.00111951	1.83499	1.83499	tin2 up vs Mock	40.5523	2.7439	0.20299	1
Zm.13325.1.S1_at	---	---	---	---	4.70448e-06	1.69126e-06	2.50726	2.50726	SG200 up vs Mock	0.0012011	1.33413	1.33413	tin2 up vs Mock	176.04	2.76002	0.047035	1
Zm.12640.1.S1_at	---	---	---	---	0.00513439	0.00172053	2.50598	2.50598	SG200 up vs Mock	0.0362505	1.584	1.584	tin2 up vs Mock	14.3897	2.63492	0.549336	1
Zm.14664.1.A1_at	100274353	LOC100274353	uncharacterized LOC100274353	NM_001148713	0.00456656	0.00154411	2.5055	2.5055	SG200 up vs Mock	0.0521558	1.49923	1.49923	tin2 up vs Mock	15.0825	2.64611	0.526327	1
ZmAffx.837.1.S1_at	---	---	---	---	0.0019859	0.00122361	2.50318	2.50318	SG200 up vs Mock	0.784052	1.04694	1.04694	tin2 up vs Mock	20.8673	3.33822	0.479922	1
Zm.9048.1.A1_x_at	100193744	umc2509	LOC100193744	NM_001138831	5.4164e-05	2.173e-05	2.49967	2.49967	SG200 up vs Mock	0.000110776	1.99161	1.99161	tin2 up vs Mock	76.2899	2.84235	0.111772	1
Zm.1404.1.A1_at	100285394	LOC100285394	sugar transport protein 5	NM_001158287	0.000636216	0.000210848	2.4965	2.4965	SG200 up vs Mock	0.00356511	1.70454	1.70454	tin2 up vs Mock	31.8808	2.63717	0.248159	1
ZmAffx.1094.1.S1_at	100277126	LOC100277126	uncharacterized LOC100277126	NM_001150783	0.000963458	0.000376845	2.49419	2.49419	SG200 up vs Mock	0.0019779	1.94832	1.94832	tin2 up vs Mock	27.3746	2.79149	0.305921	1
Zm.1099.1.A1_at	100275444	LOC100275444	uncharacterized LOC100275444	---	0.00226894	0.00305411	2.49009	2.49009	SG200 up vs Mock	0.291342	0.801996	-1.24689	tin2 down vs Mock	19.8304	4.50539	0.681589	1
Zm.18359.1.A1_at	100279956	LOC100279956	uncharacterized LOC100279956	NM_001152906	9.25234e-05	2.94256e-05	2.48079	2.48079	SG200 up vs Mock	0.00146955	1.56312	1.56312	tin2 up vs Mock	63.3291	2.57753	0.122102	1
Zm.2211.1.A1_at	100285309	LOC100285309	tat pathway signal sequence family protein	NM_001158202	0.000117357	3.78568e-05	2.47805	2.47805	SG200 up vs Mock	0.0031351	1.49301	1.49301	tin2 up vs Mock	58.2752	2.58269	0.132956	1
Zm.4422.1.A1_at	---	---	---	---	2.40359e-06	8.98851e-07	2.47789	2.47789	SG200 up vs Mock	6.58629e-06	1.91023	1.91023	tin2 up vs Mock	220.959	2.72655	0.0370189	1
Zm.3633.4.A1_at	100285556	LOC100285556	wound induced protein	NM_001158447	0.000142553	4.64261e-05	2.4708	2.4708	SG200 up vs Mock	0.00447149	1.46905	1.46905	tin2 up vs Mock	54.4287	2.57351	0.141847	1
Zm.1162.1.S1_at	100280890	LOC100280890	Grancalcin	NM_001153810	0.00259048	0.000860152	2.46735	2.46735	SG200 up vs Mock	0.0160217	1.63044	1.63044	tin2 up vs Mock	18.8438	2.55234	0.406343	1
Zm.8367.1.A1_at	100382751	pco086414a	LOC100382751	NM_001175467	0.000419561	0.000138253	2.46543	2.46543	SG200 up vs Mock	0.00251095	1.68832	1.68832	tin2 up vs Mock	37.0734	2.5641	0.207488	1
Zm.6057.1.S1_at	100285240	pco063886	LOC100285240	NM_001158134	5.76572e-05	2.01704e-05	2.45869	2.45869	SG200 up vs Mock	0.000212388	1.81201	1.81201	tin2 up vs Mock	74.6551	2.61385	0.105037	1
Zm.17171.1.A1_at	100273059	LOC100273059	uncharacterized LOC100273059	NM_001147508	0.00034559	0.00011712	2.45856	2.45856	SG200 up vs Mock	0.00154335	1.74756	1.74756	tin2 up vs Mock	39.7498	2.57542	0.194372	1
Zm.14272.4.S1_x_at	542213	psei1	Cystatin1	NM_001111825	1.26696e-05	4.50752e-06	2.45589	2.45589	SG200 up vs Mock	4.3286e-05	1.83807	1.83807	tin2 up vs Mock	125.687	2.62624	0.0626853	1
Zm.304.1.A1_at	542763	LOC542763	uncharacterized LOC542763	NM_001112271	0.000118632	4.61217e-05	2.45293	2.45293	SG200 up vs Mock	0.000265586	1.92961	1.92961	tin2 up vs Mock	58.0549	2.69489	0.139259	1
Zm.17976.1.A1_at	100277421	LOC100277421	uncharacterized LOC100277421	NM_001150985	0.000488656	0.000173684	2.44853	2.44853	SG200 up vs Mock	0.0325831	1.35115	1.35115	tin2 up vs Mock	35.0879	2.59326	0.221723	1
Zm.14040.1.A1_at	100282314	gpm532	LOC100282314	NM_001155226	5.77865e-06	1.8224e-06	2.44838	2.44838	SG200 up vs Mock	7.7542e-05	1.5994	1.5994	tin2 up vs Mock	164.178	2.50523	0.0457778	1
Zm.10003.1.A1_at	100278114	TIDP2786	LOC100278114	NM_001151496	0.000563056	0.000215661	2.44805	2.44805	SG200 up vs Mock	0.00127372	1.90275	1.90275	tin2 up vs Mock	33.3304	2.66182	0.239584	1
Zm.9666.1.A1_at	---	---	---	---	0.00205402	0.000952418	2.44137	2.44137	SG200 up vs Mock	0.327626	1.17131	1.17131	tin2 up vs Mock	20.6004	2.83285	0.412543	1
Zm.5770.2.S1_a_at	606417	pdi12	protein disulfide isomerase12	NM_001112292	1.44987e-06	4.55071e-07	2.44086	2.44086	SG200 up vs Mock	2.51136e-05	1.56968	1.56968	tin2 up vs Mock	262.06	2.48615	0.0284609	1
Zm.5770.1.S1_at	606417	pdi12	protein disulfide isomerase12	NM_001112292	3.15725e-05	1.00737e-05	2.43871	2.43871	SG200 up vs Mock	0.00030977	1.62927	1.62927	tin2 up vs Mock	91.9187	2.48863	0.0812228	1
Zm.3997.1.A1_at	100280869	LOC100280869	cyclin-dependent kinases regulatory subunit	NM_001153789	0.00180568	0.000765874	2.43823	2.43823	SG200 up vs Mock	0.00281607	1.99647	1.99647	tin2 up vs Mock	21.6362	2.73144	0.378732	1
Zm.10778.1.A1_a_at	100284924	LOC100284924	FIP1	NM_001157819	0.00137768	0.00055291	2.43273	2.43273	SG200 up vs Mock	0.00255561	1.93798	1.93798	tin2 up vs Mock	23.9611	2.66377	0.333512	1
Zm.15540.1.S1_at	100383995	LOC100383995	uncharacterized LOC100383995	NM_001176607	0.00285651	0.00101861	2.42771	2.42771	SG200 up vs Mock	0.0815301	1.36653	1.36653	tin2 up vs Mock	18.1435	2.5277	0.417952	1
Zm.1079.4.A1_s_at	100274597	LOC100274597	uncharacterized LOC100274597	NM_001159433	1.34739e-05	4.45197e-06	2.41634	2.41634	SG200 up vs Mock	7.80307e-05	1.71239	1.71239	tin2 up vs Mock	123.073	2.46909	0.0601858	1
Zm.4896.1.A1_at	100384262	LOC100384262	uncharacterized LOC100384262	NM_001176827	9.16272e-05	3.43838e-05	2.41333	2.41333	SG200 up vs Mock	0.000236353	1.87065	1.87065	tin2 up vs Mock	63.5447	2.56694	0.121188	1
ZmAffx.64.1.S1_at	---	---	---	---	0.017721	0.00678582	2.41109	2.41109	SG200 up vs Mock	0.0340802	1.81284	1.81284	tin2 up vs Mock	8.50691	2.51798	0.887975	1
Zm.4164.1.A1_x_at	100382488	LOC100382488	uncharacterized LOC100382488	---	0.0033689	0.00112721	2.40736	2.40736	SG200 up vs Mock	0.0186823	1.61964	1.61964	tin2 up vs Mock	17.0121	2.41732	0.426284	1
ZmAffx.778.1.A1_at	100193085	LOC100193085	uncharacterized LOC100193085	NM_001138248	0.00429694	0.00184986	2.40449	2.40449	SG200 up vs Mock	0.00615828	1.9835	1.9835	tin2 up vs Mock	15.4531	2.65543	0.515515	1
Zm.5451.1.S1_at	---	---	---	---	4.21908e-05	1.49737e-05	2.40278	2.40278	SG200 up vs Mock	0.000143789	1.80425	1.80425	tin2 up vs Mock	83.1751	2.49518	0.0899975	1
Zm.5898.1.A1_at	100282204	idc1	iron deficiency candidate1	NM_001155116	3.15087e-05	1.07472e-05	2.39968	2.39968	SG200 up vs Mock	0.00295184	1.37007	1.37007	tin2 up vs Mock	91.9827	2.45492	0.0800669	1
Zm.9930.1.A1_at	---	---	---	---	0.00177659	0.000768621	2.39293	2.39293	SG200 up vs Mock	0.00263427	1.98675	1.98675	tin2 up vs Mock	21.77	2.63746	0.363453	1
Zm.5476.2.S1_at	100283684	LOC100283684	IQ calmodulin-binding motif family protein	NM_001156585	0.000191926	6.46407e-05	2.39231	2.39231	SG200 up vs Mock	0.000910694	1.71498	1.71498	tin2 up vs Mock	49.0088	2.41977	0.148123	1
Zm.4623.1.S1_at	100217143	TIDP3174	LOC100217143	NM_001143509	7.43031e-05	2.5374e-05	2.38105	2.38105	SG200 up vs Mock	0.00583317	1.36866	1.36866	tin2 up vs Mock	68.3596	2.40962	0.105747	1
Zm.15729.1.A1_at	100280834	LOC100280834	glucan endo-1,3-beta-glucosidase 4	NM_001153754	0.00552503	0.00213685	2.36987	2.36987	SG200 up vs Mock	0.0108488	1.84209	1.84209	tin2 up vs Mock	13.9698	2.45842	0.527945	1
Zm.107.1.S1_at	100856889 /// 542400	gln2 /// LOC100856889	glutamine synthetase2 /// uncharacterized LOC100856889	NM_001111973 /// NM_001254782	3.0291e-05	1.11911e-05	2.36248	2.36248	SG200 up vs Mock	8.51832e-05	1.8297	1.8297	tin2 up vs Mock	93.2388	2.43399	0.0783146	1
Zm.5910.1.S1_at	100037738	GR2b	GR2b protein	NM_001112462	0.0011943	0.00039338	2.36074	2.36074	SG200 up vs Mock	0.00763828	1.61087	1.61087	tin2 up vs Mock	25.2759	2.31289	0.274516	1
Zm.2962.1.S1_at	100272424	LOC100272424	uncharacterized LOC100272424	---	2.50668e-05	9.87338e-06	2.36014	2.36014	SG200 up vs Mock	5.51561e-05	1.89185	1.89185	tin2 up vs Mock	99.5074	2.48264	0.074848	1
Zm.16202.1.A1_s_at	100276821	chi1	chalcone flavanone isomerase1	NM_001150530	0.000328541	0.000256094	2.35273	2.35273	SG200 up vs Mock	0.825229	0.97461	-1.02605	tin2 down vs Mock	40.4769	3.14151	0.232837	1
Zm.12735.1.A1_at	100274318 /// 100500990	LOC100500990 /// pco074099(177)	mitochondrial 2-oxoglutarate/malate carrier protein /// LOC100274318	NM_001148681 /// NM_001195864	9.72748e-05	3.57862e-05	2.3521	2.3521	SG200 up vs Mock	0.000273061	1.81564	1.81564	tin2 up vs Mock	62.2311	2.40253	0.11582	1
Zm.16065.1.S1_at	100273030	LOC100273030	histone H2B.1	NM_001147479	0.000107618	3.94997e-05	2.34927	2.34927	SG200 up vs Mock	0.000304652	1.81117	1.81117	tin2 up vs Mock	60.0705	2.3935	0.119535	1
Zm.12356.1.S1_at	100278525	LOC100278525	uncharacterized LOC100278525	NM_001151771	0.000731073	0.000292245	2.34721	2.34721	SG200 up vs Mock	0.00140998	1.88734	1.88734	tin2 up vs Mock	30.3018	2.45391	0.242947	1
Zm.3814.1.S1_at	100273803	LOC100273803	uncharacterized LOC100273803	NM_001148205	0.0110412	0.00455193	2.3448	2.3448	SG200 up vs Mock	0.0167845	1.8873	1.8873	tin2 up vs Mock	10.4725	2.4493	0.701637	1
Zm.6146.1.A1_at	542549	DWF1	brassinosteroid biosynthesis-like protein	NM_001112090	3.82561e-05	1.30436e-05	2.34369	2.34369	SG200 up vs Mock	0.00016809	1.72375	1.72375	tin2 up vs Mock	86.0337	2.32345	0.0810188	1
Zm.13753.1.S1_at	100382424	LOC100382424	uncharacterized LOC100382424	NM_001175167	5.03262e-06	2.25398e-06	2.34313	2.34313	SG200 up vs Mock	7.838e-06	1.99116	1.99116	tin2 up vs Mock	172.061	2.55146	0.0444863	1
Zm.12731.1.S1_at	100273853	LOC100273853	uncharacterized LOC100273853	NM_001148250	0.000449169	0.000152552	2.33757	2.33757	SG200 up vs Mock	0.00196281	1.69356	1.69356	tin2 up vs Mock	36.1728	2.29451	0.190296	1
Zm.10677.1.A1_at	100272604	LOC100272604	uncharacterized LOC100272604	NM_001147067	5.43003e-06	2.10139e-06	2.33578	2.33578	SG200 up vs Mock	0.00328432	1.25369	1.25369	tin2 up vs Mock	167.682	2.41024	0.0431217	1
Zm.17353.1.A1_at	---	---	---	---	9.98104e-05	3.28029e-05	2.33574	2.33574	SG200 up vs Mock	0.000609109	1.65311	1.65311	tin2 up vs Mock	61.6739	2.27247	0.110539	1
Zm.5616.1.A1_at	100286365 /// 100304138	LOC100286365 /// LOC100304138	threonine endopeptidase /// threonine endopeptidase	NM_001159252 /// NM_001165613	0.000546827	0.000177456	2.33458	2.33458	SG200 up vs Mock	0.00928709	1.47675	1.47675	tin2 up vs Mock	33.6864	2.24902	0.200291	1
Zm.70.1.A1_at	100126886	acpt1	acyl carrier protein1	---	1.21052e-05	3.8354e-06	2.32225	2.32225	SG200 up vs Mock	0.000311274	1.47828	1.47828	tin2 up vs Mock	127.656	2.22008	0.0521733	1
Zm.10333.1.A1_at	100279061	LOC100279061	uncharacterized LOC100279061	---	0.0039773	0.00164719	2.3205	2.3205	SG200 up vs Mock	0.00635652	1.89248	1.89248	tin2 up vs Mock	15.9347	2.40829	0.453406	1
Zm.8700.1.A1_at	100274586	LOC100274586	uncharacterized LOC100274586	NM_001148939	7.38991e-06	2.93886e-06	2.32045	2.32045	SG200 up vs Mock	1.59709e-05	1.87819	1.87819	tin2 up vs Mock	151.019	2.39475	0.0475718	1
Zm.4465.1.A1_at	---	---	---	---	0.00114459	0.000411961	2.31745	2.31745	SG200 up vs Mock	0.00333159	1.75289	1.75289	tin2 up vs Mock	25.6795	2.28816	0.267314	1
Zm.7001.1.A1_at	100273574	pco131841	LOC100273574	NM_001147992	2.94526e-05	4.01886e-05	2.31597	2.31597	SG200 up vs Mock	0.0748166	0.843996	-1.18484	tin2 down vs Mock	94.1434	3.64873	0.116271	1
Zm.8877.1.A1_at	100274262	pco111208	LOC100274262	NM_001148626	2.62509e-05	9.63265e-06	2.30913	2.30913	SG200 up vs Mock	7.62749e-05	1.794	1.794	tin2 up vs Mock	97.9422	2.30126	0.0704882	1
Zm.13733.1.S1_at	100273859	pco071899b	LOC100273859	NM_001148256	4.97531e-05	2.02502e-05	2.3088	2.3088	SG200 up vs Mock	9.74107e-05	1.88877	1.88877	tin2 up vs Mock	78.567	2.38282	0.0909857	1
Zm.9840.1.A1_at	---	---	---	---	0.00808405	0.00325308	2.30332	2.30332	SG200 up vs Mock	0.0135109	1.84221	1.84221	tin2 up vs Mock	11.9478	2.32972	0.584973	1
Zm.17759.1.A1_at	---	---	---	---	0.000108904	4.37569e-05	2.30191	2.30191	SG200 up vs Mock	0.000218596	1.87179	1.87179	tin2 up vs Mock	59.8212	2.35382	0.118043	1
Zm.2584.1.A1_at	100194124	pco074618	LOC100194124	NM_001139177	0.0140883	0.00598418	2.29911	2.29911	SG200 up vs Mock	0.0193694	1.88683	1.88683	tin2 up vs Mock	9.42135	2.36286	0.752396	1
Zm.13571.1.S1_at	100279613	pco087998	LOC100279613	NM_001152609	0.00010498	3.81047e-05	2.2981	2.2981	SG200 up vs Mock	0.000313386	1.77196	1.77196	tin2 up vs Mock	60.5944	2.26295	0.112038	1
Zm.14497.11.S1_at	100501614	LOC100501614	uncharacterized LOC100501614	NM_001196298	0.0520588	0.0277932	2.29787	2.29787	SG200 up vs Mock	0.0415684	2.10535	2.10535	tin2 up vs Mock	5.03445	2.61026	1.55544	1
Zm.9494.1.A1_a_at	100193285	LOC100193285	uncharacterized LOC100193285	NM_001138428	0.00219255	0.000858	2.29612	2.29612	SG200 up vs Mock	0.00433078	1.82737	1.82737	tin2 up vs Mock	20.0925	2.30309	0.343873	1
Zm.8805.1.A1_at	---	---	---	---	0.00017589	5.65635e-05	2.29607	2.29607	SG200 up vs Mock	0.00374916	1.46164	1.46164	tin2 up vs Mock	50.5436	2.16241	0.128349	1
ZmAffx.434.1.A1_at	100126929	gpm2	gpm2 protein	---	0.000430419	0.000156684	2.29467	2.29467	SG200 up vs Mock	0.00122186	1.76481	1.76481	tin2 up vs Mock	36.7335	2.25097	0.183835	1
Zm.14391.1.A1_at	100273626	LOC100273626	uncharacterized LOC100273626	NM_001148042	0.00154692	0.000621007	2.29449	2.29449	SG200 up vs Mock	0.00285185	1.85483	1.85483	tin2 up vs Mock	22.9397	2.32418	0.303951	1
Zm.8336.1.S1_at	542480	nas1	nicotianamine synthase1	NM_001112034	0.0026138	0.00334106	2.28657	2.28657	SG200 up vs Mock	0.328867	0.829321	-1.20581	tin2 down vs Mock	18.7786	3.63748	0.581109	1
Zm.17979.1.S1_at	100279661	LOC100279661	uncharacterized LOC100279661	---	0.000752245	0.00024478	2.27962	2.27962	SG200 up vs Mock	0.0115933	1.4647	1.4647	tin2 up vs Mock	29.9864	2.12369	0.212465	1
Zm.684.1.S1_at	542065	mlo8	barley mlo defense gene homolog8	NM_001111701	4.52809e-05	1.46532e-05	2.2789	2.2789	SG200 up vs Mock	0.00165913	1.41989	1.41989	tin2 up vs Mock	81.1685	2.13384	0.0788669	1
Zm.1977.1.A1_at	100284908	pco113923b	LOC100284908	NM_001157803	7.79719e-06	2.61106e-06	2.27513	2.27513	SG200 up vs Mock	4.00367e-05	1.67283	1.67283	tin2 up vs Mock	148.289	2.15429	0.0435829	1
Zm.2199.1.A1_a_at	100284307	LOC100284307	transaldolase 2	NM_001157202	1.21263e-05	5.19924e-06	2.27501	2.27501	SG200 up vs Mock	2.08864e-05	1.91086	1.91086	tin2 up vs Mock	127.581	2.3424	0.0550804	1
Zm.2888.1.A1_at	100191922	LOC100191922	uncharacterized LOC100191922	NM_001137346	0.00420243	0.00161268	2.27213	2.27213	SG200 up vs Mock	0.00863054	1.78421	1.78421	tin2 up vs Mock	15.5904	2.2213	0.427437	1
Zm.4315.1.A1_at	100126969 /// 100192715	IDP665 /// LOC100192715	LOC100126969 /// uncharacterized LOC100192715	NM_001137917	3.95061e-05	1.91114e-05	2.26824	2.26824	SG200 up vs Mock	5.09469e-05	1.99518	1.99518	tin2 up vs Mock	85.0846	2.42341	0.085447	1
Zm.3095.1.S1_at	100192080	LOC100192080	uncharacterized LOC100192080	NM_001137503	0.00222341	0.00218794	2.26601	2.26601	SG200 up vs Mock	0.533945	0.899883	-1.11126	tin2 down vs Mock	19.9852	3.19107	0.479016	1
Zm.12918.1.A1_at	100285062	pco143240a	LOC100285062	NM_001157957	7.4722e-06	3.39272e-06	2.26503	2.26503	SG200 up vs Mock	0.0235804	1.16319	1.16319	tin2 up vs Mock	150.452	2.36324	0.0471229	1
Zm.9043.1.S1_at	542026	gsh1	gamma-glutamylcysteine synthetase1	NM_001111672	0.000135547	6.9062e-05	2.2594	2.2594	SG200 up vs Mock	0.24176	1.11535	1.11535	tin2 up vs Mock	55.4015	2.44488	0.13239	1
Zm.6342.1.S1_at	100216921	LOC100216921	Uncharacterized LOC100216921	NM_001143306	5.16972e-05	1.63887e-05	2.25903	2.25903	SG200 up vs Mock	0.000743292	1.51066	1.51066	tin2 up vs Mock	77.5315	2.07353	0.0802332	1
Zm.11988.1.A1_x_at	100280677	LOC100280677	Glycosyltransferase	NM_001153596	0.00137385	0.000656713	2.25576	2.25576	SG200 up vs Mock	0.00165249	1.97737	1.97737	tin2 up vs Mock	23.9862	2.38092	0.297787	1
Zm.17090.1.S1_at	100285419	cl9963_1	LOC100285419	NM_001158312	1.8323e-05	6.89286e-06	2.25084	2.25084	SG200 up vs Mock	4.80578e-05	1.78648	1.78648	tin2 up vs Mock	110.795	2.18187	0.0590788	1
Zm.15977.1.S1_at	100274845 /// 100278086	LOC100274845 /// pco091786	uncharacterized LOC100274845 /// LOC100278086	NM_001149109 /// NM_001151478	0.00184814	0.000650698	2.24757	2.24757	SG200 up vs Mock	0.00602374	1.68164	1.68164	tin2 up vs Mock	21.4461	2.10251	0.294111	1
Zm.16988.3.S1_at	100272336	magi9825	LOC100272336	NM_001146819	0.00013948	5.01746e-05	2.24643	2.24643	SG200 up vs Mock	0.000432755	1.73372	1.73372	tin2 up vs Mock	54.8474	2.13331	0.116686	1
Zm.7826.1.S1_a_at	100283764	LOC100283764	HVA22-like protein a	NM_001156663	0.00152576	0.000580665	2.24492	2.24492	SG200 up vs Mock	0.00340123	1.77367	1.77367	tin2 up vs Mock	23.0591	2.16016	0.281038	1
Zm.8760.1.S1_at	100285053	cl17031_1	LOC100285053	NM_001157948	2.69102e-05	8.82818e-06	2.24445	2.24445	SG200 up vs Mock	0.000167801	1.62177	1.62177	tin2 up vs Mock	97.1112	2.06677	0.0638474	1
Zm.14485.1.A1_at	100217209	LOC100217209	uncharacterized LOC100217209	---	9.84771e-05	4.81063e-05	2.24147	2.24147	SG200 up vs Mock	0.000122715	1.98236	1.98236	tin2 up vs Mock	61.9645	2.36194	0.114353	1
Zm.5382.1.S1_at	100192877	LOC100192877	uncharacterized LOC100192877	NM_001138065	0.000508045	0.000234938	2.23697	2.23697	SG200 up vs Mock	0.000678608	1.9393	1.9393	tin2 up vs Mock	34.5971	2.30468	0.199844	1
Zm.17928.1.A1_at	100217238	LOC100217238	uncharacterized LOC100217238	NM_001143593	0.0128539	0.00458016	2.23667	2.23667	SG200 up vs Mock	0.131616	1.37631	1.37631	tin2 up vs Mock	9.80686	2.05185	0.627678	1
Zm.4125.1.A1_at	100285930	LOC100285930	stachyose synthase	NM_001158819	0.000240364	0.000105012	2.23633	2.23633	SG200 up vs Mock	0.114956	1.17905	1.17905	tin2 up vs Mock	45.2501	2.25756	0.149672	1
ZmAffx.519.1.A1_at	100193190	cl17080_1	LOC100193190	NM_001138345	1.62247e-05	5.25171e-06	2.23436	2.23436	SG200 up vs Mock	0.000120018	1.59542	1.59542	tin2 up vs Mock	115.503	2.03559	0.0528711	1
Zm.10213.2.S1_x_at	100191576	LOC100191576	uncharacterized LOC100191576	NM_001137006	1.77828e-05	5.74243e-06	2.23154	2.23154	SG200 up vs Mock	0.000136349	1.58871	1.58871	tin2 up vs Mock	111.936	2.02737	0.0543359	1
Zm.7612.1.A1_at	100274866	LOC100274866	uncharacterized LOC100274866	NM_001149127	0.000511923	0.000705668	2.22609	2.22609	SG200 up vs Mock	0.200141	0.83449	-1.19834	tin2 down vs Mock	34.5019	3.40482	0.296055	1
Zm.502.1.S1_at	100282677	LOC100282677	GDP-mannose 4,6 dehydratase 2	NM_001155585	2.67412e-05	9.40022e-06	2.22408	2.22408	SG200 up vs Mock	9.68156e-05	1.704	1.704	tin2 up vs Mock	97.3215	2.06881	0.0637725	1
Zm.1477.1.S1_at	100193410	pco137523	LOC100193410	NM_001138533	0.00349769	0.00123018	2.22371	2.22371	SG200 up vs Mock	0.0113031	1.65376	1.65376	tin2 up vs Mock	16.7634	2.03856	0.364824	1
Zm.13102.1.A1_at	---	---	---	---	0.00641011	0.00265573	2.2222	2.2222	SG200 up vs Mock	0.00994651	1.82647	1.82647	tin2 up vs Mock	13.1498	2.16238	0.493328	1
Zm.4623.1.S1_x_at	100217143	TIDP3174	LOC100217143	NM_001143509	3.94382e-06	1.79803e-06	2.21956	2.21956	SG200 up vs Mock	0.0159695	1.15706	1.15706	tin2 up vs Mock	186.881	2.25066	0.0361298	1
Zm.18545.1.A1_at	100276045	pco106157	LOC100276045	NM_001149930	3.89101e-06	1.35904e-06	2.21467	2.21467	SG200 up vs Mock	1.49123e-05	1.69664	1.69664	tin2 up vs Mock	187.737	2.04527	0.0326831	1
Zm.12089.1.S1_at	100283227	LOC100283227	GPI-anchored protein	NM_001156129	0.00101526	0.00087692	2.20926	2.20926	SG200 up vs Mock	0.669114	0.943397	-1.06	tin2 down vs Mock	26.8489	2.82185	0.315303	1
Zm.14869.1.A1_s_at	100276376	TIDP3268	LOC100276376	NM_001150182	6.24693e-05	2.00968e-05	2.20239	2.20239	SG200 up vs Mock	0.000522437	1.55616	1.55616	tin2 up vs Mock	72.6077	1.95559	0.080801	1
Zm.16970.1.S1_at	---	---	---	---	0.000399978	0.000172824	2.20191	2.20191	SG200 up vs Mock	0.000630682	1.86428	1.86428	tin2 up vs Mock	37.717	2.16194	0.17196	1
Zm.14465.1.S1_at	100279274	LOC100279274	uncharacterized LOC100279274	NM_001152295	0.000827258	0.000410416	2.20144	2.20144	SG200 up vs Mock	0.000946028	1.96398	1.96398	tin2 up vs Mock	28.9576	2.27143	0.23532	1
Zm.8147.1.A1_at	100273624	IDP610	LOC100273624	NM_001148040	0.0226887	0.00835089	2.20094	2.20094	SG200 up vs Mock	0.0537881	1.63063	1.63063	tin2 up vs Mock	7.59704	1.98017	0.781952	1
Zm.626.1.S1_at	541917	sfp1	sulfate permease1	NM_001111580	0.0179968	0.00811722	2.20092	2.20092	SG200 up vs Mock	0.0210139	1.87787	1.87787	tin2 up vs Mock	8.44781	2.17418	0.772099	1
Zm.12523.1.A1_at	100281712	umc1249	LOC100281712	NM_001154632	1.13008e-06	3.82272e-07	2.19911	2.19911	SG200 up vs Mock	0.000143537	1.32936	1.32936	tin2 up vs Mock	285.017	1.98864	0.0209318	1
Zm.3865.1.A1_at	100383599	LOC100383599	uncharacterized LOC100383599	NM_001176247	2.30478e-06	8.35456e-07	2.19491	2.19491	SG200 up vs Mock	7.26551e-06	1.72399	1.72399	tin2 up vs Mock	224.114	2.02513	0.0271084	1
Zm.14591.3.S1_a_at	100280823	LOC100280823	triosephosphate isomerase, cytosolic	NM_001153743	0.000487199	0.00015979	2.19429	2.19429	SG200 up vs Mock	0.0113882	1.40279	1.40279	tin2 up vs Mock	35.1258	1.94045	0.165728	1
Zm.2868.1.A1_at	100501413	LOC100501413	uncharacterized LOC100501413	NM_001196135	0.00216193	0.00091552	2.19121	2.19121	SG200 up vs Mock	0.00335637	1.83545	1.83545	tin2 up vs Mock	20.201	2.11374	0.313906	1
Zm.17741.1.S1_at	---	---	---	---	0.00147768	0.000789119	2.18926	2.18926	SG200 up vs Mock	0.514022	1.09108	1.09108	tin2 up vs Mock	23.3387	2.30312	0.296048	1
Zm.556.2.A1_a_at	541842	gst31	glutathione transferase31	NM_001111521	0.000119152	5.37754e-05	2.18866	2.18866	SG200 up vs Mock	0.00017459	1.88852	1.88852	tin2 up vs Mock	57.966	2.16365	0.111978	1
Zm.14272.2.A1_a_at	100101525 /// 542213	psei1 /// psei2	cystatin1 /// cystatin2	NM_001111825 /// NM_001112543	1.82042e-06	6.16614e-07	2.18445	2.18445	SG200 up vs Mock	8.60388e-06	1.64814	1.64814	tin2 up vs Mock	242.695	1.95553	0.0241727	1
Zm.2258.1.S1_at	---	---	---	---	0.00162866	0.00240503	2.18304	2.18304	SG200 up vs Mock	0.227598	0.811389	-1.23245	tin2 down vs Mock	22.4983	3.39838	0.453152	1
Zm.17744.1.A1_at	100274435	LOC100274435	uncharacterized LOC100274435	NM_001148794	0.0302897	0.0251701	2.1813	2.1813	SG200 up vs Mock	0.739414	0.912378	-1.09604	tin2 down vs Mock	6.62402	2.86482	1.29747	1
Zm.4152.1.A1_at	100277510	LOC100277510	uncharacterized LOC100277510	NM_001151045	0.000179311	6.19315e-05	2.18128	2.18128	SG200 up vs Mock	0.000702398	1.65328	1.65328	tin2 up vs Mock	50.2009	1.952	0.116652	1
Zm.2308.1.A1_at	100276079	LOC100276079	uncharacterized LOC100276079	---	4.79967e-05	1.54391e-05	2.17988	2.17988	SG200 up vs Mock	0.000399168	1.55012	1.55012	tin2 up vs Mock	79.5501	1.90577	0.0718706	1
Zm.1354.1.A1_at	100278364	LOC100278364	uncharacterized LOC100278364	NM_001151665	0.00774724	0.00302906	2.17703	2.17703	SG200 up vs Mock	0.216377	1.25148	1.25148	tin2 up vs Mock	12.1614	2.0024	0.493957	1
Zm.175.1.S1_at	542583	gpn1	glyceraldehyde-3-phosphate deHaseN1	NM_001112119	7.40018e-05	3.00607e-05	2.17678	2.17678	SG200 up vs Mock	0.0352196	1.20664	1.20664	tin2 up vs Mock	68.4563	2.0573	0.090158	1
Zm.6912.1.A1_at	100276051	LOC100276051	Uncharacterized LOC100276051	NM_001149935	9.72871e-05	5.01281e-05	2.17671	2.17671	SG200 up vs Mock	0.232784	1.10587	1.10587	tin2 up vs Mock	62.2283	2.23475	0.107736	1
Zm.9571.1.A1_at	100273203	LOC100273203	uncharacterized LOC100273203	NM_001147646	0.000866472	0.00029228	2.17409	2.17409	SG200 up vs Mock	0.0250135	1.36028	1.36028	tin2 up vs Mock	28.468	1.91004	0.201282	1
Zm.17335.1.S1_at	606463	AGA1	alkaline alpha galactosidase 1	NM_001112323	0.000863755	0.000379147	2.16965	2.16965	SG200 up vs Mock	0.195531	1.17106	1.17106	tin2 up vs Mock	28.501	2.09209	0.220213	1
Zm.7776.1.A1_at	100193214	PCO135705	LOC100193214	NM_001138367	0.003968	0.00132178	2.15578	2.15578	SG200 up vs Mock	0.0320707	1.45918	1.45918	tin2 up vs Mock	15.9495	1.84235	0.346534	1
Zm.6307.1.A1_at	100274471	AY110569	LOC100274471	NM_001148830	7.82766e-05	3.3145e-05	2.15486	2.15486	SG200 up vs Mock	0.000135615	1.82064	1.82064	tin2 up vs Mock	67.1311	2.03315	0.0908588	1
Zm.1211.1.S1_at	---	---	---	---	0.0014007	0.00102709	2.15073	2.15073	SG200 up vs Mock	0.927411	0.987804	-1.01235	tin2 down vs Mock	23.8126	2.48102	0.312568	1
Zm.2443.1.A1_at	100272920	pco129047a	LOC100272920	NM_001147372	3.20186e-06	1.47651e-06	2.15028	2.15028	SG200 up vs Mock	4.68051e-06	1.87661	1.87661	tin2 up vs Mock	200.542	2.08325	0.0311643	1
Zm.6587.1.A1_at	100281785	pco146226a	LOC100281785	NM_001154705	0.0457095	0.0168632	2.14706	2.14706	SG200 up vs Mock	0.190241	1.41085	1.41085	tin2 up vs Mock	5.39046	1.82876	1.01778	1
Zm.14272.5.S1_x_at	100101525 /// 542213	psei1 /// psei2	Cystatin1 /// Cystatin2	NM_001111825 /// NM_001112543	5.7118e-07	1.87215e-07	2.14316	2.14316	SG200 up vs Mock	3.62718e-06	1.58759	1.58759	tin2 up vs Mock	358.574	1.8415	0.0154069	1
Zm.10640.1.S1_at	---	---	---	---	0.000386243	0.000133415	2.13861	2.13861	SG200 up vs Mock	0.00148846	1.62612	1.62612	tin2 up vs Mock	38.194	1.85091	0.145382	1
Zm.17937.1.A1_at	100272364	LOC100272364	uncharacterized LOC100272364	NM_001146847	1.14871e-05	5.87882e-06	2.13823	2.13823	SG200 up vs Mock	1.35325e-05	1.93259	1.93259	tin2 up vs Mock	129.959	2.12693	0.0490985	1
Zm.1798.1.A1_a_at	---	---	---	---	0.00329711	0.00112214	2.13437	2.13437	SG200 up vs Mock	0.0524938	1.36837	1.36837	tin2 up vs Mock	17.1563	1.81246	0.316933	1
Zm.18005.1.A1_at	100275925 /// 100303821	LOC100275925 /// LOC100303821	uncharacterized LOC100275925 /// uncharacterized LOC100303821	NM_001149857 /// NM_001165450	0.00069926	0.000386198	2.13355	2.13355	SG200 up vs Mock	0.000674291	1.98045	1.98045	tin2 up vs Mock	30.7993	2.17861	0.212206	1
Zm.4302.1.A1_x_at	100280885 /// 100281222 /// 100283958	cl17328_1 /// LOC100280885 /// LOC100281222	LOC100283958 /// protease inhibitor/seed storage/LTP family protein /// protease inhibi	NM_001153805 /// NM_001154141 /// NM_001156856	0.00387	0.00201697	2.13173	2.13173	SG200 up vs Mock	0.553767	1.09558	1.09558	tin2 up vs Mock	16.1081	2.13209	0.397085	1
Zm.10213.2.S1_at	100191576	LOC100191576	uncharacterized LOC100191576	NM_001137006	0.000376248	0.000120948	2.12973	2.12973	SG200 up vs Mock	0.00506017	1.44878	1.44878	tin2 up vs Mock	38.5556	1.78456	0.138856	1
Zm.3633.5.A1_at	100284127	LOC100284127	peroxisomal multifunctional enzyme type 2	NM_001157024	4.36765e-07	1.51255e-07	2.12447	2.12447	SG200 up vs Mock	1.78388e-06	1.64417	1.64417	tin2 up vs Mock	392.402	1.83311	0.0140145	1
ZmAffx.713.1.A1_at	100279756	LOC100279756	Uncharacterized LOC100279756	NM_001152714	0.00316154	0.00104797	2.1205	2.1205	SG200 up vs Mock	0.0272897	1.44666	1.44666	tin2 up vs Mock	17.4403	1.76407	0.303447	1
Zm.18994.1.A1_at	100383183	LOC100383183	uncharacterized LOC100383183	NM_001175847	0.000200449	8.85464e-05	2.11996	2.11996	SG200 up vs Mock	0.114319	1.16128	1.16128	tin2 up vs Mock	48.261	1.97566	0.122811	1
Zm.1347.1.S1_at	100281279	pco148550a	LOC100281279	NM_001154198	3.55397e-05	1.12777e-05	2.11956	2.11956	SG200 up vs Mock	0.000757492	1.42667	1.42667	tin2 up vs Mock	88.2466	1.76353	0.0599524	1
Zm.778.1.A1_a_at	100383574	LOC100383574	uncharacterized LOC100383574	NM_001176222	8.16674e-05	3.22984e-05	2.11608	2.11608	SG200 up vs Mock	0.029478	1.21216	1.21216	tin2 up vs Mock	66.1467	1.89259	0.0858359	1
Zm.13545.1.S1_at	100383033	LOC100383033	uncharacterized LOC100383033	---	0.00872643	0.00313139	2.11553	2.11553	SG200 up vs Mock	0.0242603	1.6018	1.6018	tin2 up vs Mock	11.5717	1.79165	0.464492	1
Zm.5960.1.A1_at	100277799	si606001c09	LOC100277799	NM_001151278	0.000438003	0.000154945	2.11027	2.11027	SG200 up vs Mock	0.00144634	1.6378	1.6378	tin2 up vs Mock	36.5029	1.80117	0.14803	1
Zm.7797.1.A1_at	100280763	umc2048	LOC100280763	NM_001153684	0.00142248	0.000500666	2.1088	2.1088	SG200 up vs Mock	0.00468105	1.6181	1.6181	tin2 up vs Mock	23.6751	1.78676	0.22641	1
Zm.9494.2.A1_a_at	100193285	LOC100193285	uncharacterized LOC100193285	NM_001138428	0.00142252	0.000569485	2.10813	2.10813	SG200 up vs Mock	0.00265611	1.73985	1.73985	tin2 up vs Mock	23.6748	1.87277	0.237311	1
Zm.18983.1.A1_at	100282861	LOC100282861	L-allo-threonine aldolase	NM_001155767	4.48425e-05	3.04737e-05	2.10509	2.10509	SG200 up vs Mock	0.795736	1.01817	1.01817	tin2 up vs Mock	81.4419	2.252	0.0829549	1
Zm.17224.1.S1_s_at	100382752	pco104500	LOC100382752	---	0.00080339	0.000319042	2.10361	2.10361	SG200 up vs Mock	0.00157752	1.73386	1.73386	tin2 up vs Mock	29.271	1.85923	0.190554	1
Zm.4302.2.A1_x_at	100280885	LOC100280885	protease inhibitor/seed storage/LTP family protein	NM_001153805	0.00794118	0.00525845	2.09967	2.09967	SG200 up vs Mock	0.966638	1.0076	1.0076	tin2 up vs Mock	12.0369	2.26735	0.565097	1
Zm.4767.1.A1_at	100281059	LOC100281059	glutamyl-tRNA synthetase, cytoplasmic	NM_001153978	0.000537442	0.000281808	2.09531	2.09531	SG200 up vs Mock	0.000566597	1.9165	1.9165	tin2 up vs Mock	33.8987	2.03614	0.180197	1
Zm.18443.1.A1_at	100381746	LOC100381746	uncharacterized LOC100381746	---	0.00271524	0.000945876	2.09447	2.09447	SG200 up vs Mock	0.00944651	1.58573	1.58573	tin2 up vs Mock	18.504	1.74117	0.282291	1
Zm.4201.1.A1_at	100274325	LOC100274325	uncharacterized LOC100274325	NM_001148688	0.00136481	0.00692911	2.09421	2.09421	SG200 up vs Mock	0.0280771	0.589214	-1.69718	tin2 down vs Mock	24.0456	5.06682	0.632152	1
Zm.2137.1.S1_at	100282189	LOC100282189	electron transporter/ thiol-disulfide exchange intermediate	NM_001155101	0.000178208	9.40453e-05	2.09288	2.09288	SG200 up vs Mock	0.000191309	1.91683	1.91683	tin2 up vs Mock	50.3104	2.03252	0.121199	1
Zm.3824.1.S1_at	100383522	LOC100383522	uncharacterized LOC100383522	NM_001176170	0.0102774	0.00417605	2.09255	2.09255	SG200 up vs Mock	0.0164039	1.722	1.722	tin2 up vs Mock	10.7984	1.82864	0.508033	1
Zm.4056.1.A1_at	100192464	AY110056	LOC100192464	NM_001137684	3.09022e-05	1.01104e-05	2.09242	2.09242	SG200 up vs Mock	0.00019888	1.55016	1.55016	tin2 up vs Mock	92.6	1.72182	0.0557825	1
Zm.15883.1.A1_at	100192037	IDP2561	LOC100192037	NM_001137460	9.67891e-06	5.51368e-06	2.09146	2.09146	SG200 up vs Mock	9.61597e-06	1.95608	1.95608	tin2 up vs Mock	137.771	2.07946	0.045281	1
Zm.17985.1.A1_at	100283452	LOC100283452	Pyruvate kinase, cytosolic isozyme	NM_001156353	7.88169e-05	2.59728e-05	2.08928	2.08928	SG200 up vs Mock	0.00360264	1.34477	1.34477	tin2 up vs Mock	66.9705	1.71666	0.0768994	1
Zm.17263.1.A1_at	100273132	LOC100273132	uncharacterized LOC100273132	NM_001147579	0.00271521	0.0013628	2.08878	2.08878	SG200 up vs Mock	0.00289297	1.88598	1.88598	tin2 up vs Mock	18.5041	1.98876	0.322431	1
Zm.3856.1.S1_at	100384163	LOC100384163	uncharacterized LOC100384163	NM_001176741	0.0175863	0.00826338	2.08862	2.08862	SG200 up vs Mock	0.520636	1.1386	1.1386	tin2 up vs Mock	8.53622	1.9302	0.678358	1
Zm.3255.1.A1_at	100194287	LOC100194287	uncharacterized LOC100194287	NM_001139326	0.00753342	0.00262635	2.08762	2.08762	SG200 up vs Mock	0.0262797	1.54858	1.54858	tin2 up vs Mock	12.3035	1.71133	0.417278	1
Zm.14082.1.A1_at	100382741 /// 541951	hmg2 /// LOC100382741	high mobility group box protein2 /// uncharacterized LOC100382741	NM_001111605 /// NM_001175458	0.00407823	0.00139125	2.08739	2.08739	SG200 up vs Mock	0.0172783	1.5355	1.5355	tin2 up vs Mock	15.7772	1.70626	0.324441	1
Zm.283.1.S1_at	542117	bx1	benzoxazinless1	NM_001111749	0.000394657	0.00386542	2.08634	2.08634	SG200 up vs Mock	0.00603418	0.512088	-1.95279	tin2 down vs Mock	37.8992	6.16469	0.487981	1
Zm.18425.1.A1_at	100280723 /// 100282971	LOC100280723 /// LOC100282971	disulfide oxidoreductase/ monooxygenase/ oxidoreductase /// disulfide oxidoreductase/ m	NM_001153643 /// NM_001159466	0.000951278	0.000313561	2.08488	2.08488	SG200 up vs Mock	0.00587345	1.51329	1.51329	tin2 up vs Mock	27.5037	1.69446	0.184826	1
Zm.3775.1.A1_at	100285797	pco066521	LOC100285797	NM_001158687	0.00325879	0.00109425	2.08452	2.08452	SG200 up vs Mock	0.0168084	1.50898	1.50898	tin2 up vs Mock	17.235	1.6926	0.294622	1
Zm.6409.1.A1_at	100383308	LOC100383308	uncharacterized LOC100383308	NM_001175966	0.000424218	0.000186832	2.08424	2.08424	SG200 up vs Mock	0.000636766	1.79796	1.79796	tin2 up vs Mock	36.9262	1.88435	0.15309	1
Zm.5275.1.A1_at	100192527	LOC100192527	uncharacterized LOC100192527	---	0.000130911	4.42833e-05	2.08115	2.08115	SG200 up vs Mock	0.00778065	1.31559	1.31559	tin2 up vs Mock	56.0831	1.71244	0.0916019	1
Zm.4914.1.S1_at	100283035	pco137326	LOC100283035	NM_001155937	0.00218979	0.0010569	2.07565	2.07565	SG200 up vs Mock	0.00253185	1.85026	1.85026	tin2 up vs Mock	20.1022	1.92555	0.287364	1
Zm.18376.1.A1_at	100274438	umc1285	LOC100274438	NM_001148797	6.56413e-05	2.41075e-05	2.07361	2.07361	SG200 up vs Mock	0.000187152	1.66266	1.66266	tin2 up vs Mock	71.3696	1.74656	0.073416	1
Zm.13311.1.A1_at	---	---	---	---	0.00414262	0.00147842	2.07124	2.07124	SG200 up vs Mock	0.0121099	1.59587	1.59587	tin2 up vs Mock	15.6794	1.69976	0.325222	1
Zm.12666.2.S1_at	542161	meg6	maternally expressed gene6	NM_001111783	0.0030687	0.00105375	2.07105	2.07105	SG200 up vs Mock	0.0120306	1.55031	1.55031	tin2 up vs Mock	17.6444	1.67795	0.285294	1
Zm.18470.1.A1_at	100279437	LOC100279437	uncharacterized LOC100279437	---	0.00331535	0.00110071	2.06949	2.06949	SG200 up vs Mock	0.0234779	1.45514	1.45514	tin2 up vs Mock	17.1192	1.65201	0.289501	1
Zm.16900.1.A1_at	---	---	---	---	3.16402e-05	1.33831e-05	2.06591	2.06591	SG200 up vs Mock	5.58356e-05	1.76182	1.76182	tin2 up vs Mock	91.8509	1.81611	0.0593171	1
Zm.2298.2.A1_x_at	100192687	LOC100192687	uncharacterized LOC100192687	NM_001137892	0.00021559	7.02262e-05	2.06569	2.06569	SG200 up vs Mock	0.00150235	1.51196	1.51196	tin2 up vs Mock	47.0316	1.65383	0.105492	1
Zm.13153.1.A1_at	100285088	LOC100285088	RHM1	NM_001157983	0.0103423	0.00492556	2.06512	2.06512	SG200 up vs Mock	0.0112239	1.83054	1.83054	tin2 up vs Mock	10.7694	1.88571	0.525294	1
Zm.6551.1.A1_at	100282380 /// 100382840	LOC100282380 /// LOC100382840	phytosulfokines 2 /// uncharacterized LOC100382840	NM_001155291 /// NM_001175537	0.00124682	0.000412648	2.06107	2.06107	SG200 up vs Mock	0.00735128	1.50443	1.50443	tin2 up vs Mock	24.8732	1.64213	0.19806	1
Zm.556.1.S1_a_at	541842	gst31	glutathione transferase31	NM_001111521	6.73602e-05	3.1627e-05	2.05944	2.05944	SG200 up vs Mock	9.15187e-05	1.82163	1.82163	tin2 up vs Mock	70.7316	1.86625	0.0791551	1
Zm.15393.1.S1_at	100272343	uaz277(201)	LOC100272343	NM_001146826	0.000153342	5.04135e-05	2.0556	2.0556	SG200 up vs Mock	0.000933352	1.52899	1.52899	tin2 up vs Mock	53.049	1.63825	0.0926457	1
Zm.13687.1.A1_at	100192733	pco123425	LOC100192733	---	4.12312e-07	1.98388e-07	2.05448	2.05448	SG200 up vs Mock	5.56494e-07	1.83191	1.83191	tin2 up vs Mock	400.069	1.86914	0.0140161	1
Zm.5669.1.A1_at	100285700	LOC100285700	peroxisomal membrane carrier protein	NM_001158591	9.57315e-05	3.05562e-05	2.05337	2.05337	SG200 up vs Mock	0.00101977	1.46526	1.46526	tin2 up vs Mock	62.5797	1.61821	0.0775749	1
Zm.9191.1.A1_at	100279424	LOC100279424	uncharacterized LOC100279424	NM_001152434	3.60757e-06	1.94386e-06	2.05155	2.05155	SG200 up vs Mock	3.93109e-06	1.892	1.892	tin2 up vs Mock	192.606	1.93466	0.0301339	1
Zm.4212.2.S1_a_at	100283043	csu1185	LOC100283043	NM_001155945	0.000217274	0.000104838	2.04917	2.04917	SG200 up vs Mock	0.000272555	1.83018	1.83018	tin2 up vs Mock	46.9021	1.85825	0.118859	1
Zm.5048.5.S1_at	606414	pdi7	protein disulfide isomerase7	NM_001112289	6.47345e-05	3.27362e-05	2.04879	2.04879	SG200 up vs Mock	7.622e-05	1.85644	1.85644	tin2 up vs Mock	71.7153	1.88762	0.0789632	1
Zm.10328.1.S1_at	100276287	pco111195	LOC100276287	NM_001150112	0.0102569	0.004217	2.04851	2.04851	SG200 up vs Mock	0.015796	1.70536	1.70536	tin2 up vs Mock	10.8075	1.73332	0.481144	1
ZmAffx.732.1.A1_at	---	---	---	---	0.000488733	0.000315812	2.04544	2.04544	SG200 up vs Mock	0.000387739	1.99216	1.99216	tin2 up vs Mock	35.0859	2.05602	0.175799	1
Zm.5861.1.A1_at	100272371	idh2	isocitrate dehydrogenase2	NM_001146852	1.30224e-06	5.38464e-07	2.04179	2.04179	SG200 up vs Mock	2.52442e-06	1.73291	1.73291	tin2 up vs Mock	271.721	1.74572	0.0192741	1
Zm.2980.1.A1_at	---	---	---	---	0.00415862	0.00413759	2.04176	2.04176	SG200 up vs Mock	0.543996	0.902875	-1.10757	tin2 down vs Mock	15.6554	2.46809	0.472953	1
Zm.17728.1.A1_at	100280774	umc2303	LOC100280774	NM_001153696	0.0154209	0.0077594	2.04165	2.04165	SG200 up vs Mock	0.014751	1.85105	1.85105	tin2 up vs Mock	9.0527	1.86951	0.619542	1
Zm.3633.7.S1_at	100283822	LOC100283822	APx1 - Cytosolic Ascorbate Peroxidase	NM_001156720	9.31985e-06	4.90831e-06	2.04088	2.04088	SG200 up vs Mock	1.04709e-05	1.87149	1.87149	tin2 up vs Mock	139.556	1.89242	0.0406809	1
Zm.11624.1.A1_at	100280800	LOC100280800	thioredoxin H-type	NM_001153720	0.000669618	0.000677115	2.03888	2.03888	SG200 up vs Mock	0.453484	0.914854	-1.09307	tin2 down vs Mock	31.2909	2.40952	0.231011	1
Zm.10383.4.S1_at	100273424	caat1	CAAT box binding protein1	NM_001147861	5.43452e-05	1.92052e-05	2.03839	2.03839	SG200 up vs Mock	0.000188895	1.61051	1.61051	tin2 up vs Mock	76.2016	1.64384	0.0647167	1
Zm.10586.1.A1_at	100191582	LOC100191582	uncharacterized LOC100191582	NM_001137012	0.0054473	0.00359311	2.03827	2.03827	SG200 up vs Mock	0.945652	1.011	1.011	tin2 up vs Mock	14.0501	2.07896	0.443901	1
Zm.16963.2.S1_at	100282429	LOC100282429	Voltage-gated potassium channel beta subunit	NM_001155340	0.000229125	7.33132e-05	2.03764	2.03764	SG200 up vs Mock	0.00314564	1.4229	1.4229	tin2 up vs Mock	46.0265	1.58183	0.103104	1
Zm.11849.1.A1_at	100193472	LOC100193472	uncharacterized LOC100193472	NM_001138588	5.80677e-05	6.34553e-05	2.03732	2.03732	SG200 up vs Mock	0.231764	0.908288	-1.10097	tin2 down vs Mock	74.4717	2.43159	0.0979534	1
Zm.14082.1.A1_s_at	100382741 /// 541951	hmg2 /// LOC100382741	high mobility group box protein2 /// uncharacterized LOC100382741	NM_001111605 /// NM_001175458	0.00517528	0.00175648	2.03707	2.03707	SG200 up vs Mock	0.0241046	1.49048	1.49048	tin2 up vs Mock	14.3438	1.58836	0.332207	1
Zm.5875.1.A1_at	100193662	pco097859	LOC100193662	NM_001138755	0.00202041	0.00076999	2.03664	2.03664	SG200 up vs Mock	0.116718	1.23129	1.23129	tin2 up vs Mock	20.7306	1.67027	0.241712	1
Zm.8147.1.A1_s_at	100273624	IDP610	LOC100273624	NM_001148040	0.0149511	0.00528176	2.03567	2.03567	SG200 up vs Mock	0.0485407	1.50875	1.50875	tin2 up vs Mock	9.17766	1.59048	0.519898	1
Zm.50.1.A1_at	542702	PLD1	phospholipase D	NM_001112216	0.000117081	4.21233e-05	2.03515	2.03515	SG200 up vs Mock	0.000364381	1.62196	1.62196	tin2 up vs Mock	58.3233	1.64493	0.084611	1
Zm.4811.1.A1_x_at	100282551	pco144375b	LOC100282551	NM_001155459	0.000374201	0.000191927	2.03347	2.03347	SG200 up vs Mock	0.000413738	1.85368	1.85368	tin2 up vs Mock	38.6312	1.8591	0.144373	1
Zm.465.1.A1_at	542338	arpp2a-3	acidic ribosomal protein P2a-3	---	4.97802e-05	3.2121e-05	2.03329	2.03329	SG200 up vs Mock	4.12717e-05	1.9726	1.9726	tin2 up vs Mock	78.5522	2.0107	0.0767911	1
Zm.16771.1.A1_at	100273067	umc1369	LOC100273067	NM_001147516	5.59332e-05	1.89783e-05	2.03288	2.03288	SG200 up vs Mock	0.000253715	1.56704	1.56704	tin2 up vs Mock	75.4449	1.60856	0.0639628	1
Zm.232.1.A1_at	541628	pco084558	LOC541628	NM_001111383	4.61967e-05	2.72747e-05	2.03252	2.03252	SG200 up vs Mock	4.29231e-05	1.92609	1.92609	tin2 up vs Mock	80.6086	1.9474	0.0724763	1
Zm.9768.1.A1_at	100273687	LOC100273687	uncharacterized LOC100273687	NM_001148099	0.000669761	0.00031479	2.02846	2.02846	SG200 up vs Mock	0.000856682	1.799	1.799	tin2 up vs Mock	31.2885	1.78892	0.171525	1
Zm.2926.1.A1_at	100286265	umc2252	LOC100286265	NM_001159152	0.00050955	0.000171521	2.02579	2.02579	SG200 up vs Mock	0.00240665	1.53649	1.53649	tin2 up vs Mock	34.56	1.58034	0.137182	1
Zm.6167.1.S1_at	100282116	cl537_1(357)	LOC100282116	NM_001155029	0.00212658	0.000737258	2.02365	2.02365	SG200 up vs Mock	0.0546153	1.30469	1.30469	tin2 up vs Mock	20.3289	1.58246	0.233528	1
Zm.2661.1.S1_at	100384529	LOC100384529	uncharacterized LOC100384529	NM_001177047	0.00108256	0.000356446	2.02197	2.02197	SG200 up vs Mock	0.0186674	1.36554	1.36554	tin2 up vs Mock	26.2171	1.55449	0.177878	1
Zm.3785.1.S1_at	100284155 /// 100303799	LOC100284155 /// LOC100303799	nuclear protein /// uncharacterized LOC100303799	NM_001157052 /// NM_001165433	0.0109653	0.00508163	2.02069	2.02069	SG200 up vs Mock	0.464086	1.13636	1.13636	tin2 up vs Mock	10.5035	1.75354	0.500842	1
Zm.2199.4.A1_at	100284307	LOC100284307	Transaldolase 2	NM_001157202	2.02648e-05	8.51192e-06	2.0205	2.0205	SG200 up vs Mock	3.66818e-05	1.7275	1.7275	tin2 up vs Mock	107.037	1.70275	0.047724	1
Zm.1576.1.A1_at	100278247	LOC100278247	uncharacterized LOC100278247	NM_001151585	0.00138878	0.000700409	2.01987	2.01987	SG200 up vs Mock	0.00151201	1.83457	1.83457	tin2 up vs Mock	23.8892	1.81439	0.227852	1
Zm.851.1.S1_at	100275940	pco124021	LOC100275940	NM_001149866	4.71653e-05	1.56058e-05	2.01962	2.01962	SG200 up vs Mock	0.000267664	1.53132	1.53132	tin2 up vs Mock	80.0323	1.56577	0.0586926	1
Zm.13338.1.S1_at	541958	sat1	serine acetyltransferase1	NM_001111612	0.0134729	0.00477814	2.01863	2.01863	SG200 up vs Mock	0.126354	1.33104	1.33104	tin2 up vs Mock	9.60764	1.55811	0.486522	1
Zm.16188.1.A1_at	100502176	LOC100502176	Uncharacterized LOC100502176	NM_001196654	0.000158214	5.08346e-05	2.01351	2.01351	SG200 up vs Mock	0.00341071	1.37693	1.37693	tin2 up vs Mock	52.4676	1.53305	0.0876569	1
Zm.10213.2.S1_a_at	100191576 /// 100283279	LOC100191576 /// uaz7c01g04	uncharacterized LOC100191576 /// LOC100283279	NM_001137006 /// NM_001156181	5.0871e-05	1.77102e-05	2.01248	2.01248	SG200 up vs Mock	0.000193431	1.58333	1.58333	tin2 up vs Mock	77.9651	1.57727	0.0606912	1
Zm.17942.1.A1_at	100192912	LOC100192912	uncharacterized LOC100192912	NM_001138098	7.93693e-05	4.67183e-05	2.01064	2.01064	SG200 up vs Mock	7.34723e-05	1.90623	1.90623	tin2 up vs Mock	66.8078	1.88753	0.0847596	1
Zm.6275.1.S1_a_at	541977	bx6	benzoxazin6	NM_001111630	0.000196655	6.90031e-05	2.01052	2.01052	SG200 up vs Mock	0.0161353	1.26952	1.26952	tin2 up vs Mock	48.5885	1.57368	0.097164	1
Zm.13528.1.A1_at	100216925 /// 100383985	LOC100383985 /// pco066808	uncharacterized LOC100383985 /// LOC100216925	NM_001143310 /// NM_001176598	0.00333707	0.00138027	2.01048	2.01048	SG200 up vs Mock	0.0054059	1.69797	1.69797	tin2 up vs Mock	17.0755	1.65795	0.291286	1
Zm.2234.1.S1_a_at	100276749 /// 100276758 /// 100303976 /// 100381345 /// 100500982	LOC100276749 /// LOC100276758 /// LOC100303976 /// LOC100381345 /// LOC100500982	uncharacterized LOC100276749 /// uncharacterized LOC100276758 /// uncharacterized LOC10	NM_001150473 /// NM_001165521 /// NM_001245881	1.00283e-06	3.29941e-07	2.00877	2.00877	SG200 up vs Mock	6.11548e-06	1.53049	1.53049	tin2 up vs Mock	296.718	1.54356	0.0156063	1
Zm.4164.3.A1_x_at	100278068	LOC100278068	Uncharacterized LOC100278068	---	0.0418802	0.0153129	2.0085	2.0085	SG200 up vs Mock	0.123247	1.45137	1.45137	tin2 up vs Mock	5.63876	1.52078	0.809102	1
Zm.19021.1.A1_at	100285510	cl33342_1	LOC100285510	NM_001158402	0.00274668	0.00132309	2.00623	2.00623	SG200 up vs Mock	0.00315261	1.79667	1.79667	tin2 up vs Mock	18.4216	1.7489	0.284812	1
Zm.7896.1.S1_at	100279464	magi94754	LOC100279464	NM_001152469	5.50612e-06	2.31862e-06	2.00451	2.00451	SG200 up vs Mock	1.00337e-05	1.71905	1.71905	tin2 up vs Mock	166.892	1.66654	0.0299573	1
Zm.18339.1.A1_at	100502445	LOC100502445	uncharacterized LOC100502445	NM_001196923	7.54083e-05	3.36668e-05	2.00353	2.00353	SG200 up vs Mock	0.000114354	1.75172	1.75172	tin2 up vs Mock	68.0092	1.69675	0.0748464	1
Zm.1093.1.A1_at	---	---	---	---	0.00618335	0.00208319	2.00123	2.00123	SG200 up vs Mock	0.045367	1.40252	1.40252	tin2 up vs Mock	13.3448	1.50297	0.337878	1
Zm.15179.1.A1_at	100278013	LOC100278013	uncharacterized LOC100278013	---	0.000157128	7.96956e-05	0.49997	-2.00012	SG200 down vs Mock	0.000180971	0.549317	-1.82044	tin2 down vs Mock	52.5951	1.76561	0.10071	1
Zm.10833.1.A1_at	100273349	LOC100273349	Uncharacterized LOC100273349	NM_001147790	1.25563e-05	7.72316e-06	0.499966	-2.00014	SG200 down vs Mock	1.12059e-05	0.52184	-1.9163	tin2 down vs Mock	126.073	1.88446	0.0448423	1
Zm.5420.1.A1_at	---	---	---	---	0.000239253	8.10989e-05	0.499778	-2.00089	SG200 down vs Mock	0.00107228	0.648758	-1.54141	tin2 down vs Mock	45.3246	1.53264	0.101444	1
Zm.4411.1.A1_at	---	---	---	---	0.000341934	0.000167835	0.499332	-2.00268	SG200 down vs Mock	0.000410171	0.554068	-1.80483	tin2 down vs Mock	39.9016	1.75206	0.131728	1
Zm.9430.1.A1_at	---	---	---	---	0.000741918	0.000331371	0.499302	-2.00279	SG200 down vs Mock	0.00105677	0.571623	-1.7494	tin2 down vs Mock	30.1387	1.69315	0.168535	1
Zm.263.1.A1_at	542309	GBF1	G-box binding factor 1	NM_001111894	8.01271e-05	4.79815e-05	0.499109	-2.00357	SG200 down vs Mock	7.24682e-05	0.523909	-1.90873	tin2 down vs Mock	66.587	1.87981	0.0846927	1
Zm.1629.1.A1_at	---	---	---	---	0.00199274	0.001133	0.498758	-2.00498	SG200 down vs Mock	0.0017741	0.528576	-1.89188	tin2 down vs Mock	20.8399	1.86027	0.267795	1
ZmAffx.1040.1.S1_at	---	---	---	---	0.000197168	9.37753e-05	0.498187	-2.00728	SG200 down vs Mock	0.000255134	0.558513	-1.79047	tin2 down vs Mock	48.5437	1.74387	0.107771	1
ZmAffx.1063.1.S1_at	---	---	---	---	0.000156081	0.000105061	0.497918	-2.00836	SG200 down vs Mock	0.00012118	0.506688	-1.9736	tin2 down vs Mock	52.7192	1.97474	0.112373	1
Zm.3316.1.A1_at	100285469	LOC100285469	ribosome-like protein	NM_001158362	6.0629e-05	1.99007e-05	0.497819	-2.00876	SG200 down vs Mock	0.00275193	0.753546	-1.32706	tin2 down vs Mock	73.365	1.537	0.06285	1
Zm.8081.1.A1_at	---	---	---	---	2.2196e-05	1.26489e-05	0.497783	-2.00891	SG200 down vs Mock	2.18674e-05	0.530046	-1.88663	tin2 down vs Mock	103.749	1.85978	0.0537774	1
Zm.17003.1.S1_at	100282724	LOC100282724	DNA binding protein	NM_001155631	0.00120797	0.000393618	0.497528	-2.00994	SG200 down vs Mock	0.0118088	0.703912	-1.42063	tin2 down vs Mock	25.1689	1.52155	0.18136	1
Zm.10201.1.S1_at	---	---	---	---	0.000193212	7.87968e-05	0.497448	-2.01026	SG200 down vs Mock	0.000365198	0.588481	-1.69929	tin2 down vs Mock	48.8932	1.65872	0.101776	1
ZmAffx.642.1.A1_at	---	---	---	---	1.32183e-06	6.69779e-07	0.497369	-2.01058	SG200 down vs Mock	1.60862e-06	0.547517	-1.82643	tin2 down vs Mock	270.357	1.78969	0.0198592	1
Zm.8351.1.A1_at	100193320	cl9586_1a	LOC100193320	NM_001138457	0.000114576	4.37246e-05	0.497299	-2.01086	SG200 down vs Mock	0.00027504	0.60424	-1.65497	tin2 down vs Mock	58.7671	1.62291	0.0828478	1
Zm.584.1.S1_a_at	542272	p1	pericarp color1	NM_001111873	1.64121e-05	7.04389e-06	0.497165	-2.01141	SG200 down vs Mock	2.80971e-05	0.576487	-1.73464	tin2 down vs Mock	115.05	1.69354	0.04416	1
Zm.3200.2.A1_at	100279839	LOC100279839	uncharacterized LOC100279839	NM_001152792	0.00022749	0.000119445	0.49704	-2.01191	SG200 down vs Mock	0.0002449	0.540869	-1.84888	tin2 down vs Mock	46.1436	1.81822	0.11821	1
Zm.13295.1.A1_at	100383406	umc2605	LOC100383406	NM_001176060	0.0133756	0.0120605	0.496995	-2.01209	SG200 down vs Mock	0.66109	1.095	1.095	tin2 up vs Mock	9.63814	2.33338	0.726296	1
Zm.2764.1.S1_at	---	---	---	---	0.018991	0.0100119	0.496404	-2.01449	SG200 down vs Mock	0.01662	0.537073	-1.86195	tin2 down vs Mock	8.24445	1.83811	0.668854	1
Zm.131.1.A1_at	542745	sum1	siroheme uroporphyrinogen methyltransferase1	NM_001112254	0.0202241	0.0072065	0.495941	-2.01637	SG200 down vs Mock	0.138084	0.740342	-1.35073	tin2 down vs Mock	8.01112	1.5459	0.578907	1
Zm.3645.1.A1_at	100280887	AY109859	LOC100280887	NM_001153807	3.32348e-05	2.04013e-05	0.49556	-2.01792	SG200 down vs Mock	2.94492e-05	0.517452	-1.93255	tin2 down vs Mock	90.309	1.93325	0.0642212	1
Zm.1691.1.S1_a_at	100191436	LOC100191436	uncharacterized LOC100191436	NM_001136869	4.18029e-05	2.56436e-05	0.495272	-2.01909	SG200 down vs Mock	3.69709e-05	0.517163	-1.93363	tin2 down vs Mock	83.4408	1.93648	0.0696236	1
Zm.7022.1.A1_at	100283885	csu31a	LOC100283885	NM_001156783	0.000435485	0.000147448	0.495235	-2.01924	SG200 down vs Mock	0.00195441	0.648087	-1.543	tin2 down vs Mock	36.5789	1.56998	0.128761	1
Zm.10817.6.A1_x_at	100136821 /// 100144298 /// 100856905 /// 541925	az22z3 /// LOC100136821 /// LOC100144298 /// LOC100856905	22kD alpha zein3 /// z1C alpha zein protein /// z1C alpha zein protein /// uncharacteri	NM_001111588 /// NM_001254796	0.000151712	8.7192e-05	0.495117	-2.01973	SG200 down vs Mock	0.00014353	0.525504	-1.90293	tin2 down vs Mock	53.2489	1.89751	0.106904	1
Zm.11322.1.S1_at	100216791	LOC100216791	uncharacterized LOC100216791	NM_001143190	3.65136e-05	3.42207e-05	0.494871	-2.02073	SG200 down vs Mock	0.391719	1.061	1.061	tin2 up vs Mock	87.428	2.24794	0.0771356	1
Zm.1110.1.A1_at	100193515	LOC100193515	uncharacterized LOC100193515	NM_001138627	0.000160573	5.26558e-05	0.494588	-2.02189	SG200 down vs Mock	0.00100998	0.662462	-1.50952	tin2 down vs Mock	52.1947	1.56235	0.0897994	1
Zm.12541.1.S1_at	---	---	---	---	0.00052351	0.000171888	0.494557	-2.02201	SG200 down vs Mock	0.0121338	0.738785	-1.35357	tin2 down vs Mock	34.2231	1.55786	0.136562	1
Zm.16212.1.A1_s_at	100285977	pco136641(313)	LOC100285977	NM_001158866	4.27906e-05	2.34598e-05	0.494542	-2.02207	SG200 down vs Mock	4.4318e-05	0.532359	-1.87843	tin2 down vs Mock	82.7706	1.87047	0.0677946	1
Zm.14617.1.A1_at	---	---	---	---	0.000166971	9.3152e-05	0.494377	-2.02275	SG200 down vs Mock	0.00016459	0.529109	-1.88997	tin2 down vs Mock	51.4805	1.88588	0.109899	1
Zm.12082.2.A1_a_at	100278326	LOC100278326	uncharacterized LOC100278326	NM_001151638	0.000168148	7.46664e-05	0.494298	-2.02307	SG200 down vs Mock	0.000253905	0.567624	-1.76173	tin2 down vs Mock	51.3531	1.74067	0.101688	1
Zm.5824.1.A1_at	---	---	---	---	1.62847e-05	7.29791e-06	0.494106	-2.02386	SG200 down vs Mock	2.50415e-05	0.565352	-1.76881	tin2 down vs Mock	115.357	1.74924	0.0454909	1
Zm.10737.1.S1_a_at	100383585	LOC100383585	uncharacterized LOC100383585	NM_001176233	4.29343e-05	2.73961e-05	0.494053	-2.02407	SG200 down vs Mock	3.61417e-05	0.510696	-1.95811	tin2 down vs Mock	82.6748	1.97697	0.0717377	1
Zm.4188.1.A1_at	100277507	LOC100277507	uncharacterized LOC100277507	NM_001151042	9.2893e-05	2.99284e-05	0.493839	-2.02495	SG200 down vs Mock	0.000765357	0.674229	-1.48318	tin2 down vs Mock	63.241	1.56128	0.0740632	1
Zm.2510.1.A1_at	---	---	---	---	0.0565298	0.0282156	0.493793	-2.02514	SG200 down vs Mock	0.0498415	0.548266	-1.82393	tin2 down vs Mock	4.8168	1.81094	1.12789	1
Zm.6950.1.A1_at	100283671	pco121275a	LOC100283671	NM_001156572	3.94911e-05	2.29698e-05	0.493606	-2.02591	SG200 down vs Mock	3.75343e-05	0.522913	-1.91236	tin2 down vs Mock	85.0957	1.91929	0.0676636	1
Zm.1079.5.A1_a_at	100280439	LOC100280439	Carbonic anhydrase	NM_001153360	0.00171387	0.000833942	0.49318	-2.02766	SG200 down vs Mock	0.00197338	0.549694	-1.81919	tin2 down vs Mock	22.0685	1.8098	0.246025	1
Zm.15485.1.S1_at	---	---	---	---	0.000948646	0.000400031	0.492821	-2.02914	SG200 down vs Mock	0.00154601	0.578107	-1.72978	tin2 down vs Mock	27.5319	1.72023	0.187444	1
ZmAffx.1144.1.S1_at	---	---	---	---	0.00206751	0.000808407	0.49255	-2.03025	SG200 down vs Mock	0.00410733	0.598382	-1.67117	tin2 down vs Mock	20.549	1.67151	0.244028	1
Zm.13852.1.S1_at	---	---	---	---	0.000124133	6.42944e-05	0.492272	-2.0314	SG200 down vs Mock	0.000138529	0.538656	-1.85647	tin2 down vs Mock	57.1393	1.859	0.0976035	1
Zm.16123.1.S1_at	100383256	LOC100383256	uncharacterized LOC100383256	NM_001175917	3.08706e-05	1.18358e-05	0.492161	-2.03185	SG200 down vs Mock	7.46066e-05	0.59755	-1.6735	tin2 down vs Mock	92.6326	1.67633	0.0542895	1
Zm.17289.1.S1_at	100284312	LOC100284312	histidyl-tRNA synthetase	NM_001157207	1.36062e-05	4.81751e-06	0.491992	-2.03255	SG200 down vs Mock	4.7681e-05	0.620102	-1.61264	tin2 down vs Mock	122.663	1.6339	0.0399607	1
Zm.822.1.A1_x_at	---	---	---	---	9.90636e-05	5.35631e-05	0.491954	-2.03271	SG200 down vs Mock	0.000103474	0.531703	-1.88075	tin2 down vs Mock	61.8361	1.89041	0.0917139	1
Zm.5066.2.A1_a_at	100272872	BG266188	LOC100272872	NM_001147325	0.000388455	0.000124955	0.491907	-2.03291	SG200 down vs Mock	0.00541107	0.708244	-1.41194	tin2 down vs Mock	38.1157	1.57186	0.123717	1
Zm.1878.1.A1_at	100217064	LOC100217064	uncharacterized LOC100217064	NM_001143435	6.78896e-05	2.24781e-05	0.491746	-2.03357	SG200 down vs Mock	0.000381913	0.650858	-1.53643	tin2 down vs Mock	70.5394	1.59606	0.0678793	1
Zm.5881.1.A1_at	---	---	---	---	0.000255098	8.3373e-05	0.491399	-2.03501	SG200 down vs Mock	0.00169543	0.665272	-1.50314	tin2 down vs Mock	44.3027	1.58743	0.107494	1
Zm.14789.3.S1_a_at	100193117	csu842	LOC100193117	NM_001138278	0.000478913	0.000179341	0.490831	-2.03736	SG200 down vs Mock	0.00119232	0.605929	-1.65036	tin2 down vs Mock	35.3444	1.66889	0.141654	1
Zm.26.1.A1_at	542711	sps1	sucrose phosphate synthase1	NM_001112224	0.000237849	0.000106612	0.490227	-2.03987	SG200 down vs Mock	0.000348259	0.56212	-1.77898	tin2 down vs Mock	45.4196	1.78739	0.118059	1
Zm.19028.1.A1_at	100192863	LOC100192863	Uncharacterized LOC100192863	NM_001138052	0.000148383	7.80999e-05	0.490023	-2.04072	SG200 down vs Mock	0.000160606	0.533899	-1.87301	tin2 down vs Mock	53.6665	1.89399	0.105876	1
Zm.12157.1.S1_at	100285426	LOC100285426	PIF-like orf1	NM_001158319	1.05746e-05	3.51702e-06	0.48967	-2.04219	SG200 down vs Mock	5.75708e-05	0.643278	-1.55454	tin2 down vs Mock	133.678	1.62121	0.036383	1
Zm.5834.1.A1_a_at	---	---	---	---	0.000272247	0.000111183	0.489648	-2.04228	SG200 down vs Mock	0.000507634	0.5814	-1.71999	tin2 down vs Mock	43.2879	1.73482	0.120229	1
Zm.18248.1.A1_at	100281441	LOC100281441	solute carrier family 2, facilitated glucose transporter member 8	NM_001154359	2.75937e-05	1.17345e-05	0.489519	-2.04282	SG200 down vs Mock	0.028907	0.856624	-1.16737	tin2 down vs Mock	96.2776	1.76363	0.0549547	1
Zm.1964.1.A1_at	---	---	---	---	2.26895e-06	7.56834e-07	0.489436	-2.04317	SG200 down vs Mock	1.21272e-05	0.640235	-1.56193	tin2 down vs Mock	225.304	1.62657	0.0216584	1
Zm.5717.1.A1_at	100282134	LOC100282134	malate dehydrogenase, glyoxysomal	NM_001155046	0.000539517	0.000174158	0.489338	-2.04358	SG200 down vs Mock	0.0071981	0.707051	-1.41432	tin2 down vs Mock	33.8513	1.59522	0.141373	1
Zm.14527.1.A1_at	541736	LOC541736	R2R3MYB-domain protein	---	3.21689e-05	1.53072e-05	0.489233	-2.04401	SG200 down vs Mock	4.3006e-05	0.550045	-1.81803	tin2 down vs Mock	91.3284	1.83607	0.060312	1
ZmAffx.51.1.A1_at	100217062	umc1399	LOC100217062	NM_001143433	0.000345831	0.000188255	0.488956	-2.04517	SG200 down vs Mock	0.000347851	0.527255	-1.89661	tin2 down vs Mock	39.7399	1.93004	0.1457	1
Zm.18396.1.A1_at	---	---	---	---	0.000367633	0.000153794	0.48892	-2.04532	SG200 down vs Mock	0.000633537	0.5755	-1.73762	tin2 down vs Mock	38.8777	1.75642	0.135534	1
Zm.9513.1.A1_at	---	---	---	---	2.1248e-05	8.83756e-06	0.488918	-2.04533	SG200 down vs Mock	3.95226e-05	0.57549	-1.73765	tin2 down vs Mock	105.313	1.75646	0.0500354	1
Zm.13381.1.S1_at	542679	iso2	isoamylase-type starch debranching enzyme ISO2	NM_001112196	9.51771e-06	4.14329e-06	0.488908	-2.04537	SG200 down vs Mock	1.58012e-05	0.566043	-1.76665	tin2 down vs Mock	138.561	1.78451	0.0386366	1
Zm.5980.2.S1_at	100283742	pco061833	LOC100283742	NM_001156641	2.35502e-05	1.33042e-05	0.488903	-2.0454	SG200 down vs Mock	2.34838e-05	0.522674	-1.91324	tin2 down vs Mock	101.662	1.95122	0.0575796	1
Zm.6051.1.S1_a_at	100502414	LOC100502414	uncharacterized LOC100502414	NM_001196892	0.000129586	5.52318e-05	0.488732	-2.04611	SG200 down vs Mock	0.000218258	0.570721	-1.75217	tin2 down vs Mock	56.2836	1.77162	0.0944301	1
Zm.18811.1.A1_at	606484	dxs1	deoxy xylulose synthase 1	NM_001164333	0.00188108	0.000683578	0.488532	-2.04695	SG200 down vs Mock	0.00511144	0.618382	-1.61712	tin2 down vs Mock	21.3026	1.66455	0.234415	1
Zm.6332.1.S1_at	100275800	LOC100275800	uncharacterized LOC100275800	NM_001149798	0.000340587	0.000135467	0.488409	-2.04746	SG200 down vs Mock	0.000685515	0.58685	-1.70401	tin2 down vs Mock	39.9581	1.73025	0.129905	1
Zm.15061.1.S1_at	100283698	LOC100283698	calmodulin	NM_001159470	0.00332167	0.00118855	0.487841	-2.04985	SG200 down vs Mock	0.0893305	0.777181	-1.2867	tin2 down vs Mock	17.1065	1.65592	0.290403	1
Zm.14170.1.A1_a_at	100193006	IDP49	LOC100193006	NM_001138174	4.70686e-05	1.49676e-05	0.487501	-2.05128	SG200 down vs Mock	0.000530452	0.682908	-1.46433	tin2 down vs Mock	80.0891	1.61361	0.0604431	1
Zm.2293.1.A1_at	100192954	LOC100192954	Uncharacterized LOC100192954	NM_001138132	0.000191511	6.14993e-05	0.486756	-2.05442	SG200 down vs Mock	0.00374897	0.716311	-1.39604	tin2 down vs Mock	49.0463	1.62133	0.0991715	1
Zm.12795.1.A1_at	---	---	---	---	0.000851836	0.000438256	0.486462	-2.05566	SG200 down vs Mock	0.000913002	0.533603	-1.87405	tin2 down vs Mock	28.6472	1.9197	0.201035	1
ZmAffx.907.1.A1_at	100383297	umc1402	LOC100383297	NM_001175957	3.34771e-06	2.01136e-06	0.486293	-2.05637	SG200 down vs Mock	3.10978e-06	0.511925	-1.95341	tin2 down vs Mock	197.542	2.02045	0.0306839	1
Zm.17978.1.A1_at	---	---	---	---	0.0145372	0.00654566	0.486259	-2.05652	SG200 down vs Mock	0.0173017	0.561856	-1.77982	tin2 down vs Mock	9.29216	1.81726	0.586708	1
Zm.5591.1.S1_at	100273390	LOC100273390	uncharacterized LOC100273390	NM_001147827	0.000943117	0.000332814	0.486067	-2.05733	SG200 down vs Mock	0.00309087	0.624732	-1.60069	tin2 down vs Mock	27.5914	1.67493	0.182115	1
Zm.2964.1.S1_at	100191774	AY106674	LOC100191774	NM_001137199	1.1184e-05	5.12055e-06	0.4858	-2.05846	SG200 down vs Mock	1.64404e-05	0.553667	-1.80614	tin2 down vs Mock	131.149	1.8479	0.0422702	1
Zm.2345.1.S1_at	---	---	---	---	0.000233383	9.67562e-05	0.48575	-2.05867	SG200 down vs Mock	0.000418128	0.57432	-1.74119	tin2 down vs Mock	45.7265	1.78367	0.117022	1
Zm.4622.1.A1_at	---	---	---	---	0.0165333	0.00782785	0.485076	-2.06153	SG200 down vs Mock	0.017565	0.549136	-1.82104	tin2 down vs Mock	8.7761	1.86919	0.638959	1
Zm.12259.1.S1_at	---	---	---	---	0.000655064	0.000345476	0.484378	-2.0645	SG200 down vs Mock	0.000679897	0.527586	-1.89543	tin2 down vs Mock	31.543	1.95993	0.186405	1
Zm.13447.1.S1_at	100282737	LOC100282737	chaperone protein dnaJ 10	NM_001155643	3.19416e-05	1.03339e-05	0.484102	-2.06568	SG200 down vs Mock	0.000239199	0.658254	-1.51917	tin2 down vs Mock	91.5517	1.6559	0.0542613	1
Zm.15435.1.S1_at	100383425	LOC100383425	uncharacterized LOC100383425	NM_001176077	0.000329323	0.000137762	0.483876	-2.06665	SG200 down vs Mock	0.000569502	0.570838	-1.75181	tin2 down vs Mock	40.4424	1.80791	0.13411	1
Zm.5217.1.A1_at	100279976	pco083367(678)	LOC100279976	NM_001152924	4.59468e-05	1.72005e-05	0.4837	-2.0674	SG200 down vs Mock	0.000121285	0.596795	-1.67562	tin2 down vs Mock	80.7599	1.74437	0.0647984	1
Zm.17698.1.S1_at	100501426	LOC100501426	uncharacterized LOC100501426	NM_001196144	3.83049e-05	1.81706e-05	0.483687	-2.06745	SG200 down vs Mock	5.14079e-05	0.545367	-1.83363	tin2 down vs Mock	85.9959	1.89309	0.0660411	1
Zm.6964.1.S1_at	100384382	LOC100384382	uncharacterized LOC100384382	NM_001176925	3.7877e-06	1.99942e-06	0.483544	-2.06807	SG200 down vs Mock	4.26768e-06	0.527905	-1.89428	tin2 down vs Mock	189.455	1.96437	0.0311055	1
Zm.5837.1.S1_at	100283835	cl5838_2	LOC100283835	NM_001156733	0.000172041	5.54464e-05	0.483416	-2.06861	SG200 down vs Mock	0.00145702	0.670483	-1.49146	tin2 down vs Mock	50.9399	1.65503	0.0974697	1
ZmAffx.866.1.S1_at	---	---	---	---	3.69033e-05	1.84243e-05	0.483377	-2.06878	SG200 down vs Mock	4.4856e-05	0.536356	-1.86443	tin2 down vs Mock	87.1086	1.93018	0.066475	1
Zm.19096.1.A1_at	100383702	LOC100383702	uncharacterized LOC100383702	NM_001176339	2.37302e-05	1.51454e-05	0.483144	-2.06978	SG200 down vs Mock	2.01035e-05	0.500186	-1.99926	tin2 down vs Mock	101.397	2.10283	0.0622158	1
Zm.13924.1.S1_at	542347	tha1	thylakoid assembly1	---	0.00225432	0.00138104	0.483088	-2.07001	SG200 down vs Mock	0.00181236	0.501627	-1.99351	tin2 down vs Mock	19.8796	2.09535	0.316205	1
Zm.1723.1.A1_at	100304297	LOC100304297	uncharacterized LOC100304297	NM_001165739	0.000144065	4.6197e-05	0.483018	-2.07031	SG200 down vs Mock	0.00300264	0.71484	-1.39892	tin2 down vs Mock	54.2271	1.65658	0.0916466	1
Zm.458.1.S1_at	542604	zds1	zeta carotene desaturase candidate	NM_001112139	3.67017e-05	1.59961e-05	0.483017	-2.07032	SG200 down vs Mock	5.97433e-05	0.560565	-1.78391	tin2 down vs Mock	87.2733	1.84564	0.0634434	1
Zm.12332.2.S1_a_at	542680	pco139601b	LOC542680	NM_001112197	4.99385e-06	2.96449e-06	0.482915	-2.07076	SG200 down vs Mock	4.70377e-06	0.510201	-1.96001	tin2 down vs Mock	172.513	2.05169	0.0356789	1
Zm.18038.1.S1_at	100383954	LOC100383954	uncharacterized LOC100383954	NM_001176571	4.29363e-06	1.73213e-06	0.482723	-2.07158	SG200 down vs Mock	8.90189e-06	0.57623	-1.73542	tin2 down vs Mock	181.578	1.80177	0.0297686	1
Zm.513.1.S2_at	541651	rrb1	related to retinoblastoma1	NM_001111406	0.000618746	0.000290967	0.482688	-2.07173	SG200 down vs Mock	0.000792724	0.546099	-1.83117	tin2 down vs Mock	32.206	1.89769	0.17677	1
Zm.4256.1.S1_at	---	---	---	---	0.000167409	5.36144e-05	0.482489	-2.07259	SG200 down vs Mock	0.00171189	0.679704	-1.47123	tin2 down vs Mock	51.4329	1.66023	0.0968384	1
Zm.4997.1.A1_at	100304391	pco079591	LOC100304391	NM_001165827	0.000198378	6.61346e-05	0.482282	-2.07348	SG200 down vs Mock	0.00103504	0.642844	-1.55559	tin2 down vs Mock	48.4387	1.68506	0.104362	1
Zm.5570.1.A1_at	100191759	AY107847	LOC100191759	NM_001137185	0.0281735	0.0130197	0.481782	-2.07563	SG200 down vs Mock	0.531262	0.870171	-1.1492	tin2 down vs Mock	6.85919	1.87769	0.821243	1
Zm.10184.1.A1_at	100191375	LOC100191375	uncharacterized LOC100191375	NM_001136809	4.75265e-05	1.66177e-05	0.48143	-2.07715	SG200 down vs Mock	0.000176158	0.616854	-1.62113	tin2 down vs Mock	79.8214	1.72587	0.0648651	1
Zm.18234.1.S1_at	100381591	LOC100381591	uncharacterized LOC100381591	NM_001174412	7.15515e-05	2.63962e-05	0.480364	-2.08175	SG200 down vs Mock	0.000199587	0.598535	-1.67075	tin2 down vs Mock	69.2628	1.76795	0.0765759	1
Zm.18445.1.S1_at	100282023	LOC100282023	peptide methionine sulfoxide reductase msrB	NM_001154936	9.21156e-06	3.3361e-06	0.4801	-2.0829	SG200 down vs Mock	2.88336e-05	0.602358	-1.66014	tin2 down vs Mock	140.112	1.76254	0.0377385	1
Zm.17818.1.A1_at	---	---	---	---	4.04269e-05	1.39317e-05	0.479151	-2.08702	SG200 down vs Mock	0.000164713	0.620369	-1.61194	tin2 down vs Mock	84.4107	1.73998	0.0618399	1
Zm.5743.1.A1_at	100283746	IDP274	LOC100283746	NM_001156645	8.85834e-05	5.07686e-05	0.479117	-2.08717	SG200 down vs Mock	8.49603e-05	0.510614	-1.95843	tin2 down vs Mock	64.2982	2.07563	0.0968439	1
Zm.16683.1.S1_at	100273427	LOC100273427	Uncharacterized LOC100273427	NM_001147864	1.36009e-06	4.82359e-07	0.47845	-2.09008	SG200 down vs Mock	4.80989e-06	0.606817	-1.64794	tin2 down vs Mock	267.769	1.76809	0.0198092	1
Zm.3770.2.A1_at	100278844	LOC100278844	uncharacterized LOC100278844	---	8.6664e-05	4.32092e-05	0.478323	-2.09064	SG200 down vs Mock	0.000104175	0.531671	-1.88086	tin2 down vs Mock	64.7915	1.98589	0.0919514	1
Zm.14099.1.A1_at	100127007 /// 100191642	AY107844 /// LOC100191642	LOC100127007 /// uncharacterized LOC100191642	NM_001137071	0.000577104	0.000206181	0.478207	-2.09115	SG200 down vs Mock	0.00178806	0.611318	-1.63581	tin2 down vs Mock	33.0332	1.76235	0.160052	1
Zm.9113.1.A1_at	100191225	LOC100191225	uncharacterized LOC100191225	NM_001136659	4.63784e-05	1.61482e-05	0.477875	-2.0926	SG200 down vs Mock	0.000176454	0.615408	-1.62494	tin2 down vs Mock	80.4993	1.75855	0.0655366	1
Zm.2808.1.A1_at	100501976	LOC100501976	uncharacterized LOC100501976	---	0.000153469	5.64265e-05	0.477754	-2.09313	SG200 down vs Mock	0.000427549	0.598222	-1.67162	tin2 down vs Mock	53.0335	1.79032	0.101275	1
Zm.12691.1.A1_at	100285144	LOC100285144	zinc finger C-x8-C-x5-C-x3-H type family protein	NM_001158038	2.29536e-05	1.1358e-05	0.477701	-2.09336	SG200 down vs Mock	2.85436e-05	0.532489	-1.87797	tin2 down vs Mock	102.561	1.98711	0.0581247	1
Zm.553.1.S1_at	542632	pco061770a	LOC542632	NM_001112157	8.08032e-06	3.55202e-06	0.477455	-2.09444	SG200 down vs Mock	1.3112e-05	0.55354	-1.80655	tin2 down vs Mock	146.501	1.91109	0.0391345	1
Zm.13076.1.A1_at	---	---	---	---	2.07516e-05	7.90336e-06	0.477149	-2.09578	SG200 down vs Mock	5.17377e-05	0.585802	-1.70706	tin2 down vs Mock	106.17	1.82236	0.0514937	1
Zm.14895.1.A1_at	---	---	---	---	0.000430887	0.000201845	0.47703	-2.09631	SG200 down vs Mock	0.000563033	0.541463	-1.84685	tin2 down vs Mock	36.7192	1.95705	0.159894	1
Zm.18083.2.A1_at	100384780	LOC100384780	Uncharacterized LOC100384780	NM_001177232	0.000293992	0.000103912	0.476702	-2.09775	SG200 down vs Mock	0.000985876	0.612186	-1.63349	tin2 down vs Mock	42.1173	1.77386	0.126351	1
ZmAffx.890.1.S1_at	100281482	umc1970	LOC100281482	NM_001154400	3.5048e-06	2.07762e-06	0.476584	-2.09827	SG200 down vs Mock	3.31476e-06	0.504276	-1.98304	tin2 down vs Mock	194.5	2.1254	0.0327826	1
Zm.9943.1.A1_at	100283966	LOC100283966	cyclase	NM_001156864	1.74126e-05	6.63742e-06	0.476056	-2.10059	SG200 down vs Mock	4.33669e-05	0.584515	-1.71082	tin2 down vs Mock	112.744	1.83443	0.0488121	1
Zm.10670.1.A1_at	100280379	LOC100280379	uncharacterized LOC100280379	NM_001153304	0.00034044	0.000116873	0.475964	-2.101	SG200 down vs Mock	0.00137449	0.624361	-1.60164	tin2 down vs Mock	39.9643	1.76228	0.132289	1
Zm.7361.1.A1_at	100272701	LOC100272701	uncharacterized LOC100272701	---	0.00165787	0.000620215	0.47588	-2.10137	SG200 down vs Mock	0.0942287	0.797597	-1.25377	tin2 down vs Mock	22.3477	1.80931	0.242886	1
ZmAffx.988.1.A1_at	100279528	LOC100279528	uncharacterized LOC100279528	NM_001152526	3.0806e-06	9.81613e-07	0.475804	-2.1017	SG200 down vs Mock	2.94322e-05	0.659934	-1.5153	tin2 down vs Mock	203.178	1.73051	0.0255516	1
Zm.12996.1.S1_at	732797	atg6	beclin 1 protein	NM_001112413	5.65901e-07	2.35732e-07	0.475715	-2.1021	SG200 down vs Mock	1.07791e-06	0.562627	-1.77738	tin2 down vs Mock	359.695	1.89591	0.0158126	1
Zm.3449.1.S1_at	100281924 /// 542402	atpc1 /// LOC100281924	ATP synthase gamma subunit1 /// ATP synthase delta chain	NM_001154843	0.00142785	0.000497372	0.475385	-2.10356	SG200 down vs Mock	0.0475195	0.761937	-1.31244	tin2 down vs Mock	23.6416	1.76802	0.224352	1
Zm.2321.4.A1_a_at	100282849	uaz158(alt)	LOC100282849	NM_001155755	0.014041	0.00541284	0.474997	-2.10527	SG200 down vs Mock	0.0265304	0.598905	-1.66971	tin2 down vs Mock	9.43527	1.81233	0.576242	1
Zm.13387.1.A1_at	---	---	---	---	1.51804e-05	8.80053e-06	0.474363	-2.10809	SG200 down vs Mock	1.46487e-05	0.504932	-1.98047	tin2 down vs Mock	118.16	2.13764	0.054273	1
Zm.4233.1.A1_at	100381593	LOC100381593	Uncharacterized LOC100381593	---	5.25251e-05	2.69819e-05	0.474234	-2.10866	SG200 down vs Mock	6.03526e-05	0.522908	-1.91238	tin2 down vs Mock	77.1061	2.05327	0.0798875	1
Zm.18999.1.A1_at	---	---	---	---	0.00102026	0.000511253	0.474215	-2.10875	SG200 down vs Mock	0.00113714	0.526427	-1.8996	tin2 down vs Mock	26.8001	2.03823	0.228159	1
Zm.7091.1.A1_at	542321	lhcb6	Light harvesting chlorophyll a/b binding protein6	NM_001111905	0.00706019	0.00261778	0.474207	-2.10878	SG200 down vs Mock	0.153253	0.781028	-1.28036	tin2 down vs Mock	12.638	1.80399	0.428228	1
Zm.12082.2.A1_x_at	100278326	LOC100278326	uncharacterized LOC100278326	NM_001151638	4.03795e-05	1.96843e-05	0.474195	-2.10884	SG200 down vs Mock	5.12826e-05	0.53165	-1.88094	tin2 down vs Mock	84.4449	2.01671	0.0716458	1
Zm.19110.1.A1_at	100217228	pco098379	LOC100217228	NM_001143584	0.000223378	0.000131029	0.474015	-2.10964	SG200 down vs Mock	0.000203802	0.501728	-1.99311	tin2 down vs Mock	46.4433	2.15671	0.139312	1
Zm.15758.1.S1_at	---	---	---	---	0.000644093	0.000224202	0.473296	-2.11284	SG200 down vs Mock	0.00232739	0.61829	-1.61736	tin2 down vs Mock	31.738	1.79443	0.169616	1
Zm.10119.1.A1_at	100274094	si707021b11	LOC100274094	NM_001148473	3.82082e-05	1.97513e-05	0.47273	-2.11537	SG200 down vs Mock	4.36262e-05	0.520504	-1.92121	tin2 down vs Mock	86.0709	2.07506	0.0723261	1
ZmAffx.946.1.A1_at	100284855	si605088g03	LOC100284855	NM_001157750	0.000475914	0.000200134	0.472248	-2.11753	SG200 down vs Mock	0.000801633	0.559303	-1.78794	tin2 down vs Mock	35.4248	1.93387	0.163773	1
ZmAffx.97.1.A1_at	100274451	LOC100274451	Uncharacterized LOC100274451	NM_001148810	0.000101729	5.42387e-05	0.472099	-2.1182	SG200 down vs Mock	0.00010861	0.514742	-1.94272	tin2 down vs Mock	61.2648	2.10602	0.103127	1
Zm.16193.1.A1_at	100284109	LOC100284109	ribosome recycling factor	NM_001157006	5.22084e-06	1.64578e-06	0.471888	-2.11915	SG200 down vs Mock	0.000120735	0.699108	-1.43039	tin2 down vs Mock	169.932	1.76219	0.0311099	1
Zm.5636.1.A1_at	100279744	LOC100279744	uncharacterized LOC100279744	NM_001152702	0.000603336	0.000284063	0.471722	-2.11989	SG200 down vs Mock	0.000771736	0.535542	-1.86727	tin2 down vs Mock	32.5033	2.02022	0.186463	1
Zm.16824.2.S1_at	100502309	LOC100502309	Uncharacterized LOC100502309	NM_001196787	0.00367839	0.00183864	0.471566	-2.1206	SG200 down vs Mock	0.00388718	0.524087	-1.90808	tin2 down vs Mock	16.4343	2.06814	0.377528	1
Zm.12876.1.S1_at	100282753	LOC100282753	24-methylenesterol C-methyltransferase 2	NM_001155659	5.01216e-05	2.00282e-05	0.4715	-2.12089	SG200 down vs Mock	0.000103978	0.569063	-1.75728	tin2 down vs Mock	78.3666	1.91165	0.073181	1
Zm.2683.1.A1_at	100274215	umc1554	LOC100274215	NM_001148587	7.14951e-05	2.52058e-05	0.471351	-2.12156	SG200 down vs Mock	0.000250718	0.605774	-1.65078	tin2 down vs Mock	69.2818	1.83147	0.0793053	1
Zm.12806.1.A1_at	---	---	---	---	0.0161822	0.00595294	0.471312	-2.12174	SG200 down vs Mock	0.038289	0.619766	-1.61351	tin2 down vs Mock	8.86067	1.8102	0.612888	1
Zm.2572.1.A1_at	---	---	---	---	0.00446069	0.00149377	0.471025	-2.12303	SG200 down vs Mock	0.0268131	0.671738	-1.48868	tin2 down vs Mock	15.2244	1.77141	0.34906	1
Zm.9082.2.S1_at	100283027	LOC100283027	Protein phosphatase 2C isoform gamma	NM_001155929	5.86693e-06	3.29722e-06	0.470736	-2.12433	SG200 down vs Mock	5.96928e-06	0.506095	-1.97591	tin2 down vs Mock	163.335	2.15785	0.0396336	1
Zm.10276.1.A1_at	---	---	---	---	0.000659895	0.000257162	0.470694	-2.12452	SG200 down vs Mock	0.00139272	0.577304	-1.73219	tin2 down vs Mock	31.4585	1.89683	0.180889	1
Zm.18469.1.S1_at	100281115	gpm587	LOC100281115	NM_001154034	0.00099509	0.000339436	0.470654	-2.1247	SG200 down vs Mock	0.00414875	0.628677	-1.59064	tin2 down vs Mock	27.0493	1.80494	0.200184	1
Zm.12916.1.A1_at	---	---	---	---	0.0379731	0.0226999	0.470258	-2.12649	SG200 down vs Mock	0.0268084	0.485493	-2.05976	tin2 down vs Mock	5.92543	2.27365	1.15113	1
Zm.9627.1.A1_at	---	---	---	---	6.65988e-05	3.13966e-05	0.470188	-2.12681	SG200 down vs Mock	8.97395e-05	0.533749	-1.87354	tin2 down vs Mock	71.0115	2.03912	0.086146	1
Zm.8691.1.A1_at	100217250	LOC100217250	uncharacterized LOC100217250	NM_001143605	0.000589588	0.000194423	0.469888	-2.12817	SG200 down vs Mock	0.00352643	0.647371	-1.54471	tin2 down vs Mock	32.7771	1.7945	0.164246	1
Zm.16212.1.A1_at	100285977	pco136641(313)	LOC100285977	NM_001158866	9.62568e-05	4.76404e-05	0.469796	-2.12858	SG200 down vs Mock	0.000117067	0.524783	-1.90555	tin2 down vs Mock	62.4602	2.07865	0.0998387	1
Zm.13445.1.A1_at	---	---	---	---	9.70336e-05	3.15208e-05	0.469539	-2.12975	SG200 down vs Mock	0.0032157	0.724879	-1.37954	tin2 down vs Mock	62.2851	1.79755	0.0865803	1
Zm.17441.1.A1_at	---	---	---	---	0.012311	0.00449095	0.46946	-2.13011	SG200 down vs Mock	0.0307108	0.617932	-1.6183	tin2 down vs Mock	9.99244	1.82959	0.549292	1
Zm.15056.1.A1_at	100193421	LOC100193421	uncharacterized LOC100193421	NM_001138543	0.000111639	5.99745e-05	0.46873	-2.13343	SG200 down vs Mock	0.000117549	0.510264	-1.95977	tin2 down vs Mock	59.304	2.15226	0.108876	1
Zm.9576.1.A1_at	100283300	LOC100283300	iron-sulfur assembly protein IscA	NM_001156202	2.82441e-05	1.39167e-05	0.467377	-2.1396	SG200 down vs Mock	3.53137e-05	0.523358	-1.91074	tin2 down vs Mock	95.5096	2.10339	0.0660685	1
ZmAffx.1110.1.S1_at	---	---	---	---	2.45844e-05	1.18625e-05	0.467251	-2.14018	SG200 down vs Mock	3.20694e-05	0.526854	-1.89806	tin2 down vs Mock	100.173	2.08976	0.0625841	1
Zm.16281.1.S1_x_at	100192589	H3C4	Histone H3.2	NM_001137804	0.00624171	0.00235302	0.466018	-2.14584	SG200 down vs Mock	0.0135121	0.592391	-1.68807	tin2 down vs Mock	13.2937	1.90382	0.429637	1
Zm.18364.1.S1_at	100279528	LOC100279528	uncharacterized LOC100279528	NM_001152526	0.00194182	0.000638787	0.4654	-2.14869	SG200 down vs Mock	0.0213705	0.694552	-1.43978	tin2 down vs Mock	21.0465	1.82777	0.260533	1
Zm.17539.1.S1_at	---	---	---	---	0.0010283	0.000377555	0.465346	-2.14894	SG200 down vs Mock	0.06521	0.785824	-1.27255	tin2 down vs Mock	26.7222	1.91029	0.214461	1
Zm.12844.2.A1_a_at	100194377	LOC100194377	uncharacterized LOC100194377	NM_001139411	0.00115301	0.000561385	0.465295	-2.14917	SG200 down vs Mock	0.00134825	0.523157	-1.91147	tin2 down vs Mock	25.6095	2.12056	0.248411	1
Zm.8724.1.A1_at	---	---	---	---	0.000464141	0.000171405	0.46468	-2.15202	SG200 down vs Mock	0.00122903	0.587398	-1.70242	tin2 down vs Mock	35.747	1.92606	0.161641	1
Zm.12093.1.S1_at	100272335	LOC100272335	Uncharacterized LOC100272335	NM_001146818	0.000131407	6.09713e-05	0.464343	-2.15358	SG200 down vs Mock	0.000180703	0.531199	-1.88254	tin2 down vs Mock	56.0086	2.0955	0.112242	1
Zm.6359.1.S1_a_at	100275555	LOC100275555	uncharacterized LOC100275555	NM_001149610	0.000250049	8.00981e-05	0.464173	-2.15437	SG200 down vs Mock	0.00291039	0.675401	-1.4806	tin2 down vs Mock	44.6189	1.83937	0.123672	1
Zm.13932.1.S1_x_at	100101511 /// 100191762 /// 542372 /// 542397	LOC100101511 /// LOC100191762 /// pep*-pepcZm3B /// pep1	phosphoenolpyruvate carboxylase /// uncharacterized LOC100191762 /// LOC542397 /// phos	NM_001111948 /// NM_001161348	2.02251e-05	1.05638e-05	0.463921	-2.15554	SG200 down vs Mock	2.28679e-05	0.510483	-1.95893	tin2 down vs Mock	107.109	2.18784	0.0612786	1
Zm.14566.2.A1_x_at	100282043	LOC100282043	photosystem II 11 kD protein	NM_001154956	0.0010362	0.0003374	0.463594	-2.15706	SG200 down vs Mock	0.0127929	0.6915	-1.44613	tin2 down vs Mock	26.6465	1.84603	0.207836	1
Zm.10746.1.S1_at	100381553	LOC100381553	uncharacterized LOC100381553	NM_001174380	1.86478e-05	9.02364e-06	0.463567	-2.15719	SG200 down vs Mock	2.42687e-05	0.522867	-1.91253	tin2 down vs Mock	110.13	2.13551	0.0581723	1
Zm.1352.1.S1_at	100272473	IDP454	LOC100272473	NM_001146945	0.000149126	7.23369e-05	0.463513	-2.15744	SG200 down vs Mock	0.000186778	0.522272	-1.91471	tin2 down vs Mock	53.5723	2.13845	0.119751	1
Zm.433.1.A1_at	541705	pdh2	pyruvate dehydrogenase2	NM_001111444	0.000647485	0.000216804	0.463494	-2.15752	SG200 down vs Mock	0.00322134	0.631297	-1.58404	tin2 down vs Mock	31.6773	1.8698	0.17708	1
Zm.401.1.A1_at	542603	pdlk2	pyruvate dehydrogenase (lipoamide) kinase2	NM_001112138	0.00065228	0.000235126	0.463404	-2.15794	SG200 down vs Mock	0.00191981	0.595643	-1.67886	tin2 down vs Mock	31.5921	1.92124	0.182442	1
Zm.15919.1.S1_at	100276381	LOC100276381	Uncharacterized LOC100276381	NM_001150186	0.000662735	0.00022178	0.462761	-2.16094	SG200 down vs Mock	0.00331808	0.631271	-1.5841	tin2 down vs Mock	31.4092	1.87694	0.179273	1
ZmAffx.1443.1.S1_at	---	---	---	---	0.0414368	0.0234329	0.462689	-2.16128	SG200 down vs Mock	0.031106	0.489095	-2.04459	tin2 down vs Mock	5.66947	2.30734	1.22093	1
Zm.2250.1.A1_at	100279535	go1	glycolate oxidase1	NM_001152533	3.43026e-05	1.15786e-05	0.462392	-2.16267	SG200 down vs Mock	0.000162988	0.615205	-1.62547	tin2 down vs Mock	89.3306	1.89926	0.0637829	1
Zm.12065.1.S1_at	100275823	LOC100275823	uncharacterized LOC100275823	NM_001149817	0.000936832	0.000596459	0.462385	-2.1627	SG200 down vs Mock	0.800602	0.969475	-1.03149	tin2 down vs Mock	27.6597	2.38125	0.258273	1
Zm.9863.1.A1_a_at	100277372 /// 100279328 /// 100501662	LOC100277372 /// LOC100279328 /// LOC100501662	uncharacterized LOC100277372 /// uncharacterized LOC100279328 /// uncharacterized LOC10	NM_001150953 /// NM_001152349 /// NM_001196340	0.00186215	0.000908841	0.462271	-2.16323	SG200 down vs Mock	0.0021241	0.519808	-1.92379	tin2 down vs Mock	21.3846	2.15887	0.302863	1
Zm.7113.1.A1_at	100276509	pco076336b	LOC100276509	NM_001150279	0.000260652	0.000124387	0.46166	-2.1661	SG200 down vs Mock	0.00033266	0.52345	-1.9104	tin2 down vs Mock	43.9643	2.14841	0.146602	1
Zm.4925.1.A1_at	100193975	LOC100193975	uncharacterized LOC100193975	NM_001139043	4.69396e-05	1.57756e-05	0.461452	-2.16707	SG200 down vs Mock	0.000230404	0.617141	-1.62037	tin2 down vs Mock	80.1652	1.90568	0.0713158	1
Zm.5658.1.A1_at	100501153	LOC100501153	uncharacterized LOC100501153	NM_001195951	2.12801e-05	6.95745e-06	0.461421	-2.16722	SG200 down vs Mock	0.000138115	0.631377	-1.58384	tin2 down vs Mock	105.259	1.88992	0.0538649	1
Zm.18453.1.A1_at	100304393	LOC100304393	uncharacterized LOC100304393	NM_001165829	0.000129662	5.60829e-05	0.461285	-2.16786	SG200 down vs Mock	0.000210168	0.54231	-1.84396	tin2 down vs Mock	56.2722	2.07991	0.110885	1
Zm.2539.1.S1_at	---	---	---	---	0.00186087	0.000721041	0.461253	-2.16801	SG200 down vs Mock	0.00383881	0.57296	-1.74532	tin2 down vs Mock	21.3902	1.98978	0.279068	1
Zm.6962.1.S1_at	100283066	sdh1	sorbitol dehydrogenase homolog1	NM_001155968	2.79525e-05	1.0024e-05	0.461212	-2.1682	SG200 down vs Mock	9.07019e-05	0.589913	-1.69516	tin2 down vs Mock	95.851	1.95241	0.0611077	1
Zm.18034.1.A1_at	100279913	LOC100279913	Uncharacterized LOC100279913	NM_001152865	8.41517e-05	3.65535e-05	0.46074	-2.17042	SG200 down vs Mock	0.000136172	0.54078	-1.84918	tin2 down vs Mock	65.4595	2.08984	0.095777	1
Zm.15578.1.A1_at	---	---	---	---	0.0041674	0.00200019	0.460725	-2.17049	SG200 down vs Mock	0.00471167	0.521768	-1.91656	tin2 down vs Mock	15.6423	2.16301	0.414838	1
Zm.2870.1.A1_at	100381994	LOC100381994	uncharacterized LOC100381994	NM_001174763	4.09413e-06	1.80526e-06	0.460719	-2.17052	SG200 down vs Mock	6.63124e-06	0.537306	-1.86114	tin2 down vs Mock	184.529	2.10238	0.0341797	1
Zm.6732.5.S1_at	100384303	LOC100384303	Uncharacterized LOC100384303	NM_001176861	5.298e-05	1.76129e-05	0.4604	-2.17202	SG200 down vs Mock	0.000286629	0.622384	-1.60673	tin2 down vs Mock	76.8762	1.90943	0.0745131	1
Zm.6841.1.A1_at	100273116	LOC100273116	uncharacterized LOC100273116	NM_001147565	9.15371e-05	3.39959e-05	0.460386	-2.17209	SG200 down vs Mock	0.000246706	0.579219	-1.72646	tin2 down vs Mock	63.5665	1.98275	0.0935752	1
Zm.14792.1.A1_at	---	---	---	---	3.37218e-07	1.5843e-07	0.460111	-2.17339	SG200 down vs Mock	4.78491e-07	0.524837	-1.90535	tin2 down vs Mock	428.007	2.15534	0.0151073	1
Zm.4626.1.S1_at	732792	crp1	chloroplast RNA processing1	NM_001112409	0.000241855	9.169e-05	0.459864	-2.17456	SG200 down vs Mock	0.000584657	0.573858	-1.74259	tin2 down vs Mock	45.1507	2.00006	0.132892	1
Zm.14800.2.A1_a_at	100278631 /// 100381703	gpm28c /// LOC100381703	LOC100278631 /// uncharacterized LOC100381703	NM_001174513	0.0225263	0.00823362	0.45969	-2.17538	SG200 down vs Mock	0.0560843	0.622468	-1.60651	tin2 down vs Mock	7.62245	1.91626	0.75419	1
Zm.1713.1.A1_at	100272327	LOC100272327	uncharacterized LOC100272327	NM_001146811	1.33415e-05	5.71258e-06	0.459687	-2.17539	SG200 down vs Mock	2.30373e-05	0.542409	-1.84363	tin2 down vs Mock	123.489	2.09314	0.0508501	1
Zm.3138.1.A1_at	100383597	LOC100383597	uncharacterized LOC100383597	NM_001176245	0.000191993	7.11119e-05	0.45957	-2.17595	SG200 down vs Mock	0.000514684	0.580299	-1.72325	tin2 down vs Mock	49.0027	1.98776	0.121693	1
Zm.4040.1.A1_at	---	---	---	---	0.00165789	0.000744189	0.459463	-2.17645	SG200 down vs Mock	0.00225831	0.534043	-1.87251	tin2 down vs Mock	22.3476	2.1249	0.285253	1
Zm.13810.1.S1_at	100191253	LOC100191253	uncharacterized LOC100191253	NM_001136687	0.0004631	0.000149281	0.459088	-2.17823	SG200 down vs Mock	0.0064566	0.6865	-1.45666	tin2 down vs Mock	35.776	1.89294	0.158733	1
Zm.5514.1.A1_at	100501863	LOC100501863	uncharacterized LOC100501863	NM_001196505	0.0444489	0.0209857	0.459006	-2.17862	SG200 down vs Mock	0.0441376	0.52899	-1.8904	tin2 down vs Mock	5.46904	2.14797	1.17825	1
Zm.6288.1.A1_at	100170234	pco089012	LOC100170234	NM_001130116	4.81291e-07	2.15687e-07	0.458943	-2.17892	SG200 down vs Mock	7.58297e-07	0.532423	-1.8782	tin2 down vs Mock	379.812	2.13534	0.0168663	1
Zm.2376.2.S1_at	542597	piip1	Physical impedance induced protein1	NM_001112132	0.00184864	0.000676036	0.458679	-2.18018	SG200 down vs Mock	0.00487056	0.590231	-1.69425	tin2 down vs Mock	21.4439	1.97531	0.276346	1
Zm.4086.1.A1_at	---	---	---	---	9.70775e-06	4.96281e-06	0.457622	-2.18521	SG200 down vs Mock	1.1476e-05	0.507976	-1.9686	tin2 down vs Mock	137.631	2.24941	0.0490312	1
Zm.19169.1.S1_at	100279441	pco095664	LOC100279441	NM_001152448	2.7527e-05	1.01231e-05	0.457504	-2.18577	SG200 down vs Mock	7.91337e-05	0.57856	-1.72843	tin2 down vs Mock	96.3577	2.01066	0.0626	1
Zm.1184.1.A1_at	100273108	pco139385c	LOC100273108	NM_001147557	4.29026e-06	2.24568e-06	0.457188	-2.18729	SG200 down vs Mock	4.89913e-06	0.503841	-1.98475	tin2 down vs Mock	181.626	2.27265	0.0375384	1
Zm.8336.1.S2_at	542480	nas1	nicotianamine synthase1	NM_001112034	0.00012299	5.33349e-05	0.456937	-2.18849	SG200 down vs Mock	0.00019828	0.537699	-1.85978	tin2 down vs Mock	57.3251	2.13314	0.111634	1
Zm.2131.2.A1_at	100281072	pco113991	LOC100281072	NM_001153991	7.36884e-05	2.34207e-05	0.456228	-2.19189	SG200 down vs Mock	0.00129246	0.68372	-1.46259	tin2 down vs Mock	68.5575	1.92334	0.0841632	1
Zm.4171.1.A1_at	100286087	pco105529	LOC100286087	NM_001158975	0.00128737	0.000446195	0.456097	-2.19252	SG200 down vs Mock	0.00471551	0.60962	-1.64037	tin2 down vs Mock	24.5774	1.96778	0.240193	1
Zm.4360.1.A1_at	100279918	LOC100279918	uncharacterized LOC100279918	NM_001152869	0.00226297	0.000752806	0.455884	-2.19354	SG200 down vs Mock	0.0310448	0.704604	-1.41924	tin2 down vs Mock	19.8505	1.93399	0.292284	1
Zm.17116.1.S1_at	100383695 /// 100384144 /// 100501024	LOC100383695 /// LOC100384144 /// LOC100501024	uncharacterized LOC100383695 /// uncharacterized LOC100384144 /// uncharacterized LOC10	NM_001176332	6.81566e-05	2.22881e-05	0.455823	-2.19383	SG200 down vs Mock	0.0004419	0.62997	-1.58738	tin2 down vs Mock	70.4433	1.94704	0.0829196	1
Zm.1079.4.S1_x_at	100280439	LOC100280439	Carbonic anhydrase	NM_001153360	0.000352671	0.000161233	0.455816	-2.19387	SG200 down vs Mock	0.00048841	0.526152	-1.90059	tin2 down vs Mock	39.4618	2.18594	0.166182	1
Zm.16281.1.S1_at	100192589	H3C4	Histone H3.2	NM_001137804	0.00833002	0.00302369	0.455223	-2.19673	SG200 down vs Mock	0.0215636	0.602693	-1.65922	tin2 down vs Mock	11.7992	1.98657	0.505094	1
Zm.4908.1.S1_at	100126943	IDP527	LOC100126943	---	0.000161375	5.64958e-05	0.455193	-2.19687	SG200 down vs Mock	0.000580692	0.596101	-1.67757	tin2 down vs Mock	52.1031	1.9977	0.115024	1
Zm.10718.1.A1_at	100192577	LOC100192577	bHLH transcription factor	NM_001137792	0.000105626	4.99495e-05	0.455188	-2.19689	SG200 down vs Mock	0.000140206	0.518978	-1.92686	tin2 down vs Mock	60.4645	2.22048	0.110171	1
Zm.18472.1.A1_at	100383711	LOC100383711	uncharacterized LOC100383711	NM_001176348	0.000481604	0.000157961	0.45511	-2.19727	SG200 down vs Mock	0.00309808	0.638646	-1.56581	tin2 down vs Mock	35.2729	1.94726	0.165617	1
Zm.15204.1.A1_at	---	---	---	---	2.0127e-05	6.58119e-06	0.455087	-2.19738	SG200 down vs Mock	0.000130463	0.626014	-1.59741	tin2 down vs Mock	107.288	1.95827	0.0547574	1
Zm.17833.1.S1_at	100277612	LOC100277612	uncharacterized LOC100277612	NM_001151125	0.00150053	0.000602786	0.454547	-2.19999	SG200 down vs Mock	0.00276432	0.55602	-1.7985	tin2 down vs Mock	23.2044	2.09547	0.270915	1
Zm.8680.1.A1_at	100277231	LOC100277231	uncharacterized LOC100277231	NM_001150862	6.63188e-05	2.23604e-05	0.453837	-2.20343	SG200 down vs Mock	0.000315736	0.609875	-1.63968	tin2 down vs Mock	71.1155	1.98977	0.083938	1
Zm.5503.1.A1_at	100192784	CNR13	cell number regulator 13	NM_001195207	1.26666e-05	4.43996e-06	0.453356	-2.20577	SG200 down vs Mock	4.70396e-05	0.590456	-1.69361	tin2 down vs Mock	125.697	2.02558	0.0483443	1
Zm.4795.2.A1_x_at	---	---	---	---	0.00399433	0.00172156	0.453208	-2.20649	SG200 down vs Mock	0.00573201	0.538703	-1.85631	tin2 down vs Mock	15.9078	2.16221	0.407766	1
Zm.1835.2.A1_at	100286227	LOC100286227	cortical cell-delineating protein	NM_001159115	0.000767889	0.000362144	0.452998	-2.20751	SG200 down vs Mock	0.000970639	0.517521	-1.93229	tin2 down vs Mock	29.7609	2.24513	0.226317	1
Zm.694.1.A1_a_at	100275466	LOC100275466	uncharacterized LOC100275466	NM_001149532	0.0133232	0.00459871	0.452857	-2.2082	SG200 down vs Mock	0.0754086	0.679021	-1.47271	tin2 down vs Mock	9.6547	1.95957	0.608896	1
Zm.11806.1.S1_at	100283751	pco113787	LOC100283751	NM_001156650	0.000250351	9.61521e-05	0.452751	-2.20872	SG200 down vs Mock	0.0445864	0.803047	-1.24526	tin2 down vs Mock	44.5998	2.09061	0.140625	1
Zm.19076.1.A1_at	100280246	IDP150	LOC100280246	NM_001153175	0.00358966	0.00120444	0.452506	-2.20991	SG200 down vs Mock	0.0190801	0.644994	-1.5504	tin2 down vs Mock	16.5931	1.97043	0.356249	1
Zm.12727.1.S1_at	100304360	LOC100304360	uncharacterized LOC100304360	NM_001165798	3.6718e-05	1.627e-05	0.452436	-2.21026	SG200 down vs Mock	5.73838e-05	0.528787	-1.89112	tin2 down vs Mock	87.2599	2.20484	0.0758026	1
Zm.11836.1.A1_s_at	100193763	pco123324	LOC100193763	NM_001138849	0.000722503	0.000234675	0.452373	-2.21056	SG200 down vs Mock	0.0060497	0.65596	-1.52448	tin2 down vs Mock	30.433	1.96714	0.193915	1
Zm.8866.1.A1_at	100281041	LOC100281041	expansin-like 3	NM_001153960	0.0031934	0.00122922	0.451844	-2.21315	SG200 down vs Mock	0.00657489	0.568622	-1.75864	tin2 down vs Mock	17.3722	2.08688	0.360383	1
Zm.3269.1.S1_at	100272834	LOC100272834	uncharacterized LOC100272834	NM_001147287	1.70691e-07	6.8848e-08	0.451702	-2.21385	SG200 down vs Mock	3.59788e-07	0.547653	-1.82597	tin2 down vs Mock	537.818	2.14639	0.0119728	1
Zm.14566.2.A1_at	100282043	LOC100282043	photosystem II 11 kD protein	NM_001154956	0.00111966	0.000376073	0.450967	-2.21746	SG200 down vs Mock	0.0269837	0.723325	-1.3825	tin2 down vs Mock	25.8907	2.00295	0.232085	1
Zm.18760.1.A1_at	100501906	LOC100501906	uncharacterized LOC100501906	NM_001196545	4.84616e-05	1.87159e-05	0.450581	-2.21936	SG200 down vs Mock	0.000113153	0.558757	-1.78969	tin2 down vs Mock	79.2852	2.12431	0.0803797	1
Zm.2846.1.A1_at	100383462	LOC100383462	Uncharacterized LOC100383462	NM_001176110	8.74006e-05	3.10494e-05	0.45019	-2.22128	SG200 down vs Mock	0.000292566	0.584971	-1.70949	tin2 down vs Mock	64.6005	2.06686	0.0959836	1
Zm.5887.1.S1_at	100193921	LOC100193921	uncharacterized LOC100193921	NM_001138993	5.95931e-05	2.04555e-05	0.450108	-2.22169	SG200 down vs Mock	0.000248122	0.598051	-1.6721	tin2 down vs Mock	73.8049	2.04447	0.0831029	1
Zm.9969.1.A1_at	---	---	---	---	1.14343e-05	5.49953e-06	0.450089	-2.22178	SG200 down vs Mock	1.51402e-05	0.511107	-1.95654	tin2 down vs Mock	130.163	2.29771	0.0529574	1
Zm.10025.1.S1_at	100384105	LOC100384105	uncharacterized LOC100384105	---	0.0435626	0.0165565	0.449948	-2.22248	SG200 down vs Mock	0.0870681	0.609246	-1.64137	tin2 down vs Mock	5.52609	2.02978	1.10193	1
Zm.8795.1.A1_at	---	---	---	---	2.40006e-05	1.06983e-05	0.449724	-2.22359	SG200 down vs Mock	3.71998e-05	0.524999	-1.90476	tin2 down vs Mock	101.003	2.24318	0.0666271	1
Zm.18286.1.A1_at	100279765	cl12347_2a	LOC100279765	NM_001152723	1.60269e-05	7.31408e-06	0.449202	-2.22617	SG200 down vs Mock	2.364e-05	0.519902	-1.92344	tin2 down vs Mock	115.989	2.26803	0.0586618	1
Zm.9586.1.A1_at	100276026	LOC100276026	uncharacterized LOC100276026	NM_001149916	7.10516e-06	2.36664e-06	0.448097	-2.23166	SG200 down vs Mock	3.82459e-05	0.607689	-1.64558	tin2 down vs Mock	153.05	2.05079	0.0401986	1
Zm.10219.3.A1_at	100286252	LOC100286252	anthranilate synthase component II	NM_001159139	0.000396149	0.000129443	0.448028	-2.23201	SG200 down vs Mock	0.0026862	0.634869	-1.57513	tin2 down vs Mock	37.8478	2.02427	0.160454	1
Zm.3153.2.S1_s_at	542274 /// 542275	fdx1 /// fdx5	ferredoxin1 /// ferredoxin5	NM_001111874 /// NM_001111875	3.36942e-05	1.08121e-05	0.44773	-2.23349	SG200 down vs Mock	0.00107437	0.70249	-1.42351	tin2 down vs Mock	89.883	2.02581	0.067615	1
Zm.6053.1.A1_at	---	---	---	---	0.000286685	0.000126223	0.447544	-2.23442	SG200 down vs Mock	0.000435733	0.526011	-1.9011	tin2 down vs Mock	42.4973	2.2587	0.159448	1
Zm.6289.1.A1_at	100857021	LOC100857021	uncharacterized LOC100857021	---	5.91543e-05	2.91891e-05	0.447538	-2.23445	SG200 down vs Mock	7.29724e-05	0.504069	-1.98386	tin2 down vs Mock	73.9944	2.35161	0.0953428	1
Zm.6021.2.A1_at	---	---	---	---	0.00204893	0.000894377	0.447094	-2.23666	SG200 down vs Mock	0.250909	0.845321	-1.18298	tin2 down vs Mock	20.6199	2.25192	0.327632	1
ZmAffx.1183.1.S1_at	100281036	LOC100281036	bifunctional 3-phosphoadenosine 5-phosphosulfate synthetase 2	NM_001153955	0.000110039	3.61012e-05	0.447045	-2.23691	SG200 down vs Mock	0.000686301	0.622297	-1.60695	tin2 down vs Mock	59.6044	2.04511	0.102934	1
Zm.2166.1.S1_at	100194276	pco136249b	LOC100194276	NM_001139315	1.01771e-05	3.44232e-06	0.447003	-2.23712	SG200 down vs Mock	4.81031e-05	0.599574	-1.66785	tin2 down vs Mock	135.435	2.07353	0.0459304	1
Zm.7463.1.A1_at	100276250	LOC100276250	uncharacterized LOC100276250	NM_001150083	3.26042e-05	1.19391e-05	0.44648	-2.23974	SG200 down vs Mock	9.53411e-05	0.570248	-1.75362	tin2 down vs Mock	90.9067	2.13459	0.0704434	1
Zm.15177.1.A1_at	---	---	---	---	3.53073e-05	1.55246e-05	0.446018	-2.24206	SG200 down vs Mock	5.62589e-05	0.524314	-1.90726	tin2 down vs Mock	88.4464	2.27895	0.0772993	1
Zm.12339.1.S1_at	100192678	LOC100192678	uncharacterized LOC100192678	NM_001137885	8.50036e-05	3.27443e-05	0.446017	-2.24207	SG200 down vs Mock	0.000198235	0.555737	-1.79941	tin2 down vs Mock	65.23	2.17581	0.100068	1
Zm.1554.2.A1_x_at	---	---	---	---	2.16416e-05	1.06968e-05	0.44595	-2.2424	SG200 down vs Mock	2.69879e-05	0.502344	-1.99067	tin2 down vs Mock	104.653	2.3734	0.0680364	1
ZmAffx.1441.1.S1_at	---	---	---	---	0.0447357	0.0218134	0.445934	-2.24248	SG200 down vs Mock	0.0417889	0.507843	-1.96911	tin2 down vs Mock	5.4509	2.34822	1.29239	1
Zm.19138.1.S1_at	100277966	LOC100277966	uncharacterized LOC100277966	NM_001151399	0.000381601	0.000131389	0.444687	-2.24877	SG200 down vs Mock	0.00150474	0.597013	-1.67501	tin2 down vs Mock	38.3604	2.10127	0.164331	1
Zm.1125.2.S1_at	---	---	---	---	0.000129824	4.73154e-05	0.444424	-2.2501	SG200 down vs Mock	0.000378247	0.571528	-1.7497	tin2 down vs Mock	56.2475	2.15198	0.114777	1
Zm.6527.2.A1_at	100273254	LOC100273254	uncharacterized LOC100273254	NM_001147696	0.0136941	0.00513613	0.443749	-2.25353	SG200 down vs Mock	0.198561	0.760678	-1.31462	tin2 down vs Mock	9.53939	2.13433	0.671215	1
Zm.3204.1.S1_a_at	100278241	LOC100278241	uncharacterized LOC100278241	---	0.00259439	0.000856412	0.443327	-2.25567	SG200 down vs Mock	0.0211288	0.663099	-1.50807	tin2 down vs Mock	18.8328	2.06593	0.329095	1
Zm.18781.1.A1_at	100281068	LOC100281068	fructose-1,6-bisphosphatase	NM_001153987	0.000542643	0.000192198	0.443158	-2.25653	SG200 down vs Mock	0.0017685	0.584351	-1.7113	tin2 down vs Mock	33.7804	2.1385	0.189918	1
Zm.6228.1.A1_at	100276002	cl44164_1b	LOC100276002	---	5.65655e-05	2.67635e-05	0.442278	-2.26102	SG200 down vs Mock	7.58599e-05	0.506581	-1.97402	tin2 down vs Mock	75.1515	2.38625	0.0952577	1
Zm.9904.2.A1_a_at	100193383	LOC100193383	uncharacterized LOC100193383	NM_001138512	0.00511081	0.00172083	0.442259	-2.26112	SG200 down vs Mock	0.0278338	0.644719	-1.55106	tin2 down vs Mock	14.4164	2.08212	0.433283	1
Zm.2985.1.A1_at	100381440	LOC100381440	uncharacterized LOC100381440	NM_001174279	0.000391209	0.000126811	0.440495	-2.27018	SG200 down vs Mock	0.00760012	0.689869	-1.44955	tin2 down vs Mock	38.019	2.10476	0.166083	1
Zm.18989.1.S1_at	100281526	LOC100281526	ferric reductase-like transmembrane component	NM_001154444	0.00109813	0.00037778	0.440012	-2.27266	SG200 down vs Mock	0.0362865	0.734648	-1.3612	tin2 down vs Mock	26.0784	2.14755	0.24705	1
Zm.10597.1.A1_at	---	---	---	---	0.000515593	0.000166241	0.439939	-2.27304	SG200 down vs Mock	0.0056747	0.659754	-1.51572	tin2 down vs Mock	34.4127	2.10513	0.183519	1
Zm.11081.1.A1_at	100384177	LOC100384177	uncharacterized LOC100384177	---	1.96505e-05	6.58053e-06	0.439235	-2.27668	SG200 down vs Mock	0.000100231	0.598731	-1.6702	tin2 down vs Mock	108.172	2.15617	0.0597983	1
Zm.18985.1.A1_at	100193465	LOC100193465	uncharacterized LOC100193465	NM_001138581	4.0752e-06	1.67005e-06	0.439232	-2.2767	SG200 down vs Mock	8.05274e-06	0.532813	-1.87683	tin2 down vs Mock	184.818	2.31148	0.0375204	1
Zm.5851.9.S1_at	100273737	LOC100273737	uncharacterized LOC100273737	NM_001148146	0.000340601	0.000112759	0.439229	-2.27672	SG200 down vs Mock	0.00191637	0.615088	-1.62578	tin2 down vs Mock	39.9575	2.13647	0.160406	1
Zm.9816.1.A1_at	---	---	---	---	8.02551e-06	3.00122e-06	0.438903	-2.27841	SG200 down vs Mock	2.17744e-05	0.556219	-1.79785	tin2 down vs Mock	146.841	2.24438	0.0458533	1
Zm.4707.1.A1_at	---	---	---	---	0.00456586	0.00158674	0.438556	-2.28021	SG200 down vs Mock	0.016158	0.605972	-1.65024	tin2 down vs Mock	15.0834	2.154	0.428417	1
Zm.4795.2.A1_at	---	---	---	---	0.00262076	0.00114764	0.43815	-2.28232	SG200 down vs Mock	0.00369992	0.520088	-1.92275	tin2 down vs Mock	18.7593	2.36804	0.378698	1
Zm.17178.1.A1_at	542560	pco103506(726)	LOC542560	NM_001112100	9.9083e-05	3.30747e-05	0.437851	-2.28388	SG200 down vs Mock	0.00051309	0.602925	-1.65858	tin2 down vs Mock	61.8318	2.16549	0.105067	1
Zm.8921.1.A1_at	100217070	LOC100217070	uncharacterized LOC100217070	NM_001143440	1.53347e-06	5.31857e-07	0.437575	-2.28532	SG200 down vs Mock	6.17033e-06	0.579463	-1.72574	tin2 down vs Mock	257.154	2.20569	0.025732	1
Zm.8179.1.A1_at	100191267	LOC100191267	uncharacterized LOC100191267	NM_001136701	8.81927e-05	3.55951e-05	0.437379	-2.28635	SG200 down vs Mock	0.000175313	0.535729	-1.86661	tin2 down vs Mock	64.3975	2.31974	0.108067	1
Zm.5692.1.S1_at	100276119	cl8338_1	LOC100276119	NM_001149986	5.18205e-06	1.83303e-06	0.437284	-2.28685	SG200 down vs Mock	1.84252e-05	0.572453	-1.74687	tin2 down vs Mock	170.362	2.22276	0.0391418	1
Zm.3653.1.A1_at	100381979	LOC100381979	uncharacterized LOC100381979	NM_001174749	1.4663e-07	5.68886e-08	0.437225	-2.28715	SG200 down vs Mock	3.52657e-07	0.543827	-1.83882	tin2 down vs Mock	565.914	2.29591	0.012171	1
Zm.3043.1.S1_at	100278412	si614074e08(356)	LOC100278412	NM_001151702	5.58497e-05	2.53533e-05	0.437114	-2.28773	SG200 down vs Mock	8.19313e-05	0.509562	-1.96247	tin2 down vs Mock	75.484	2.42048	0.0961985	1
Zm.17378.3.A1_at	100191222	LOC100191222	Uncharacterized LOC100191222	NM_001136656	0.0011066	0.000361798	0.436755	-2.28961	SG200 down vs Mock	0.0155073	0.680719	-1.46903	tin2 down vs Mock	26.0039	2.14605	0.247584	1
Zm.3038.1.A1_x_at	100283824	pco073700	LOC100283824	NM_001156722	0.000352966	0.000124469	0.435556	-2.29592	SG200 down vs Mock	0.00119411	0.578131	-1.72971	tin2 down vs Mock	39.4499	2.22961	0.169552	1
Zm.19140.1.A1_at	100136882	y1	yellow endosperm1	NM_001114652	0.000682427	0.000303162	0.434737	-2.30024	SG200 down vs Mock	0.000987365	0.512429	-1.95149	tin2 down vs Mock	31.075	2.43096	0.234687	1
Zm.5048.2.S1_a_at	100285108	LOC100285108	endoplasmin	NM_001158003	0.000897562	0.000304397	0.434522	-2.30138	SG200 down vs Mock	0.00394119	0.601319	-1.66301	tin2 down vs Mock	28.1004	2.20414	0.235314	1
Zm.12594.1.S1_at	100382705	LOC100382705	uncharacterized LOC100382705	NM_001175428	6.99906e-06	2.2843e-06	0.43436	-2.30224	SG200 down vs Mock	4.6436e-05	0.608234	-1.6441	tin2 down vs Mock	153.834	2.19776	0.0428595	1
Zm.9431.1.A1_at	---	---	---	---	7.60249e-05	3.25275e-05	0.433524	-2.30668	SG200 down vs Mock	0.000128179	0.518525	-1.92855	tin2 down vs Mock	67.8167	2.41849	0.106987	1
Zm.9183.1.A1_at	---	---	---	---	1.60285e-05	6.20526e-06	0.43342	-2.30723	SG200 down vs Mock	3.77057e-05	0.541884	-1.84541	tin2 down vs Mock	115.984	2.34001	0.0605257	1
Zm.13760.1.A1_at	100501219	LOC100501219	uncharacterized LOC100501219	NM_001196000	0.00282291	0.00109208	0.432773	-2.31068	SG200 down vs Mock	0.00573933	0.549275	-1.82058	tin2 down vs Mock	18.227	2.3255	0.382755	1
Zm.19362.1.A1_at	100384518	cl41910_1(470)	LOC100384518	NM_001177040	0.057957	0.0269341	0.432767	-2.31071	SG200 down vs Mock	0.0583285	0.510972	-1.95705	tin2 down vs Mock	4.7521	2.45586	1.55039	1
Zm.15895.1.A1_at	100192599	LOC100192599	uncharacterized LOC100192599	NM_001137814	0.00107718	0.00035051	0.432504	-2.31212	SG200 down vs Mock	0.0119063	0.662405	-1.50965	tin2 down vs Mock	26.2657	2.19352	0.250538	1
Zm.12034.1.A1_at	100273559	LOC100273559	uncharacterized LOC100273559	NM_001147977	0.000132671	6.13874e-05	0.432053	-2.31453	SG200 down vs Mock	0.000183493	0.501085	-1.99567	tin2 down vs Mock	55.8206	2.50533	0.134646	1
Zm.8978.1.S1_at	---	---	---	---	9.75503e-05	3.75866e-05	0.431355	-2.31828	SG200 down vs Mock	0.000226631	0.542436	-1.84354	tin2 down vs Mock	62.1696	2.35954	0.11386	1
Zm.1772.1.A1_at	---	---	---	---	6.63481e-05	2.43203e-05	0.431301	-2.31857	SG200 down vs Mock	0.012241	0.774274	-1.29153	tin2 down vs Mock	71.1046	2.32074	0.0979154	1
Zm.10219.3.A1_a_at	100286252	LOC100286252	anthranilate synthase component II	NM_001159139	1.61552e-05	6.04885e-06	0.430733	-2.32162	SG200 down vs Mock	4.32691e-05	0.548809	-1.82213	tin2 down vs Mock	115.673	2.34801	0.0608962	1
Zm.3038.1.A1_at	100283824	pco073700	LOC100283824	NM_001156722	0.000461979	0.000170326	0.430304	-2.32394	SG200 down vs Mock	0.00123263	0.557431	-1.79394	tin2 down vs Mock	35.8073	2.33038	0.195243	1
Zm.12605.1.S1_at	100274683 /// 100303807	LOC100274683 /// LOC100303807	uncharacterized LOC100274683 /// uncharacterized LOC100303807	---	0.00846191	0.00982251	0.430282	-2.32406	SG200 down vs Mock	0.443515	1.20416	1.20416	tin2 up vs Mock	11.7219	3.75633	0.96136	1
Zm.3167.1.S1_s_at	542358	LOC542358	phosphoglucomutase 2	NM_001111935	3.64646e-06	1.39693e-06	0.430136	-2.32485	SG200 down vs Mock	9.05041e-06	0.541188	-1.84779	tin2 down vs Mock	191.909	2.37584	0.0371403	1
Zm.8808.1.A1_at	100240698	Atg8e	autophagy-related 8e	NM_001144024	6.73831e-06	2.7327e-06	0.42953	-2.32813	SG200 down vs Mock	1.36888e-05	0.526332	-1.89994	tin2 down vs Mock	155.832	2.42974	0.0467762	1
Zm.1295.1.A1_at	100277498	cl17753_1	LOC100277498	NM_001151036	7.26952e-05	2.34584e-05	0.429153	-2.33017	SG200 down vs Mock	0.000576218	0.620112	-1.61261	tin2 down vs Mock	68.8819	2.24673	0.0978516	1
Zm.4488.1.A1_x_at	100383802	LOC100383802	uncharacterized LOC100383802	NM_001176436	3.13713e-06	1.40578e-06	0.428912	-2.33148	SG200 down vs Mock	4.8967e-06	0.504119	-1.98366	tin2 down vs Mock	201.932	2.52224	0.0374716	1
Zm.13680.1.S1_at	100274428 /// 100381418	LOC100274428 /// LOC100381418	uncharacterized LOC100274428 /// uncharacterized LOC100381418	NM_001148787 /// NM_001174259	2.01787e-05	8.58309e-06	0.428688	-2.3327	SG200 down vs Mock	3.52902e-05	0.514918	-1.94205	tin2 down vs Mock	107.194	2.48017	0.0694118	1
Zm.17447.1.A1_at	100193905	LOC100193905	Uncharacterized LOC100193905	NM_001138977	0.000148718	6.58831e-05	0.428001	-2.33644	SG200 down vs Mock	0.000226487	0.506047	-1.9761	tin2 down vs Mock	53.624	2.52296	0.141147	1
Zm.17806.1.A1_at	---	---	---	---	5.70469e-06	1.91294e-06	0.427325	-2.34014	SG200 down vs Mock	2.90149e-05	0.586322	-1.70555	tin2 down vs Mock	164.897	2.30606	0.0419544	1
Zm.2464.1.S1_at	100272666	umc1612	LOC100272666	NM_001147124	8.3137e-06	2.93845e-06	0.426927	-2.34232	SG200 down vs Mock	2.95672e-05	0.56386	-1.77349	tin2 down vs Mock	145.089	2.35217	0.0486357	1
Zm.14566.1.S1_a_at	100281235 /// 100282043	LOC100281235 /// LOC100282043	photosystem II 11 kD protein /// photosystem II 11 kD protein	NM_001154154 /// NM_001154956	0.00190038	0.000636546	0.426718	-2.34347	SG200 down vs Mock	0.00965919	0.612404	-1.63291	tin2 down vs Mock	21.22	2.2817	0.322577	1
Zm.16367.2.S1_at	100274334	LOC100274334	Uncharacterized LOC100274334	NM_001148695	2.81512e-08	1.04364e-08	0.426619	-2.34401	SG200 down vs Mock	8.13235e-08	0.54653	-1.82972	tin2 down vs Mock	983.178	2.39782	0.00731655	1
Zm.9078.1.A1_at	---	---	---	---	1.17379e-05	3.76968e-06	0.426526	-2.34452	SG200 down vs Mock	9.80657e-05	0.615694	-1.62418	tin2 down vs Mock	129.005	2.28122	0.0530496	1
Zm.16879.1.A1_at	100275611	LOC100275611	uncharacterized LOC100275611	NM_001149661	3.71102e-05	1.47854e-05	0.426495	-2.3447	SG200 down vs Mock	7.81217e-05	0.52842	-1.89244	tin2 down vs Mock	86.9408	2.45385	0.0846732	1
Zm.6303.1.S1_at	---	---	---	---	2.31995e-05	1.17405e-05	0.426398	-2.34522	SG200 down vs Mock	0.119735	0.889405	-1.12435	tin2 down vs Mock	102.187	2.66577	0.0782616	1
Zm.7091.1.A1_x_at	542321	lhcb6	light harvesting chlorophyll a/b binding protein6	NM_001111905	0.00634364	0.00245382	0.426194	-2.34635	SG200 down vs Mock	0.192369	0.778409	-1.28467	tin2 down vs Mock	13.206	2.39972	0.545145	1
ZmAffx.1106.1.S1_at	100304279	LOC100304279	Uncharacterized LOC100304279	NM_001165722	4.01812e-06	1.79696e-06	0.425888	-2.34803	SG200 down vs Mock	6.29064e-06	0.501651	-1.99342	tin2 down vs Mock	185.704	2.56278	0.0414012	1
Zm.6781.1.A1_at	100101540	cl53605_1	LOC100101540	NM_001112556	0.000194434	7.13632e-05	0.425875	-2.3481	SG200 down vs Mock	0.000542873	0.553226	-1.80758	tin2 down vs Mock	48.7842	2.38846	0.146879	1
Zm.10219.2.S1_a_at	542286	pco123247b	LOC542286	---	9.39052e-05	3.55294e-05	0.42568	-2.34918	SG200 down vs Mock	0.00023416	0.542463	-1.84344	tin2 down vs Mock	63.0021	2.41917	0.115195	1
Zm.13106.1.A1_at	100217234	LOC100217234	uncharacterized LOC100217234	NM_001143589	5.53815e-06	2.42713e-06	0.425345	-2.35103	SG200 down vs Mock	9.08502e-06	0.505249	-1.97922	tin2 down vs Mock	166.564	2.55279	0.0459786	1
Zm.2743.1.A1_a_at	100191169	TIDP3506	LOC100191169	NM_001136604	0.00144443	0.00047278	0.42369	-2.36021	SG200 down vs Mock	0.0115992	0.638518	-1.56613	tin2 down vs Mock	23.5393	2.30392	0.293626	1
Zm.3778.1.S1_at	100501780	LOC100501780	Uncharacterized LOC100501780	---	7.86759e-05	2.9768e-05	0.423208	-2.36291	SG200 down vs Mock	0.000196887	0.540024	-1.85177	tin2 down vs Mock	67.0122	2.45281	0.109807	1
Zm.10185.1.A1_at	100276084	umc2524	LOC100276084	NM_001149962	3.4372e-05	1.17956e-05	0.422528	-2.36671	SG200 down vs Mock	0.000144397	0.573363	-1.7441	tin2 down vs Mock	89.2684	2.38268	0.0800737	1
Zm.4147.4.A1_at	100274963	LOC100274963	Uncharacterized LOC100274963	---	0.000116695	4.93356e-05	0.422099	-2.36911	SG200 down vs Mock	0.000201356	0.510606	-1.95846	tin2 down vs Mock	58.3908	2.56417	0.131742	1
Zm.17792.1.A1_at	100274570	LOC100274570	uncharacterized LOC100274570	NM_001148924	9.40766e-05	3.53138e-05	0.422022	-2.36954	SG200 down vs Mock	0.000242228	0.541513	-1.84668	tin2 down vs Mock	62.962	2.46152	0.117286	1
Zm.13944.2.S1_at	---	---	---	---	7.63678e-05	2.61764e-05	0.421045	-2.37504	SG200 down vs Mock	0.000319982	0.574037	-1.74205	tin2 down vs Mock	67.7106	2.3986	0.106273	1
ZmAffx.106.1.A1_at	---	---	---	---	2.59562e-06	9.49591e-07	0.420898	-2.37587	SG200 down vs Mock	7.82775e-06	0.546147	-1.83101	tin2 down vs Mock	215.294	2.46138	0.034298	1
Zm.3861.1.S1_at	100384180	LOC100384180	Uncharacterized LOC100384180	NM_001176756	1.24558e-05	5.20179e-06	0.420569	-2.37773	SG200 down vs Mock	2.30494e-05	0.511263	-1.95594	tin2 down vs Mock	126.419	2.57759	0.0611679	1
Zm.7582.1.A1_at	100216795	LOC100216795	uncharacterized LOC100216795	NM_001143194	5.77935e-06	2.39535e-06	0.420336	-2.37905	SG200 down vs Mock	1.10128e-05	0.512625	-1.95074	tin2 down vs Mock	164.171	2.57481	0.0470511	1
Zm.17681.1.S1_at	100193448	LOC100193448	uncharacterized LOC100193448	NM_001138566	8.75868e-05	2.97903e-05	0.419771	-2.38225	SG200 down vs Mock	0.000387711	0.576976	-1.73317	tin2 down vs Mock	64.5525	2.40843	0.111929	1
Zm.10225.1.A1_at	---	---	---	---	0.000448064	0.000144233	0.419086	-2.38614	SG200 down vs Mock	0.00533374	0.647159	-1.54521	tin2 down vs Mock	36.205	2.36133	0.195664	1
Zm.18299.1.A1_at	100275680	LOC100275680	uncharacterized LOC100275680	NM_001149708	9.95574e-06	3.97651e-06	0.418758	-2.38801	SG200 down vs Mock	2.11473e-05	0.520101	-1.9227	tin2 down vs Mock	136.454	2.56433	0.0563781	1
Zm.5801.1.A1_at	100275802	cl24605_1	LOC100275802	NM_001149800	0.000488341	0.000167961	0.417117	-2.39741	SG200 down vs Mock	0.0229038	0.72568	-1.37802	tin2 down vs Mock	35.0961	2.44352	0.208872	1
Zm.7057.1.A1_at	100501482	LOC100501482	Uncharacterized LOC100501482	NM_001196186	0.000179709	6.45859e-05	0.415968	-2.40403	SG200 down vs Mock	0.0196395	0.754076	-1.32613	tin2 down vs Mock	50.1616	2.50378	0.149743	1
Zm.471.1.A1_s_at	541789	tha9	tha9 protein	NM_001111473	0.000262001	0.000100759	0.415579	-2.40628	SG200 down vs Mock	0.000598064	0.529595	-1.88824	tin2 down vs Mock	43.8835	2.5681	0.175562	1
ZmAffx.170.1.A1_at	100281366	LOC100281366	violaxanthin de-epoxidase	NM_001154284	3.7072e-05	1.4405e-05	0.415288	-2.40797	SG200 down vs Mock	8.50407e-05	0.524601	-1.90621	tin2 down vs Mock	86.9717	2.58721	0.0892433	1
Zm.5546.1.A1_at	100192483	LOC100192483	uncharacterized LOC100192483	NM_001137703	9.97318e-05	3.6818e-05	0.414867	-2.41041	SG200 down vs Mock	0.000275466	0.540329	-1.85072	tin2 down vs Mock	61.6909	2.54508	0.123766	1
Zm.9826.1.A1_at	100381909	LOC100381909	Uncharacterized LOC100381909	NM_001174686	0.000241199	0.000100514	0.414749	-2.4111	SG200 down vs Mock	0.000425422	0.507455	-1.97062	tin2 down vs Mock	45.1944	2.65457	0.17621	1
Zm.439.1.A1_at	541691	sig1	RNA polymerase sigma factor 1	---	1.77578e-05	6.67903e-06	0.414273	-2.41386	SG200 down vs Mock	4.66289e-05	0.53249	-1.87797	tin2 down vs Mock	111.989	2.57408	0.0689551	1
Zm.13870.2.A1_at	541757	LOC541757	R2R3MYB-domain protein	---	5.10316e-06	2.00735e-06	0.412169	-2.42619	SG200 down vs Mock	1.14823e-05	0.517658	-1.93178	tin2 down vs Mock	171.251	2.64551	0.0463444	1
ZmAffx.23.1.S1_at	100273524	si486067f01	LOC100273524	NM_001147942	0.00315388	0.00107677	0.411682	-2.42906	SG200 down vs Mock	0.0130928	0.590867	-1.69243	tin2 down vs Mock	17.4569	2.48741	0.427465	1
Zm.13960.1.A1_at	100191875	LOC100191875	uncharacterized LOC100191875	NM_001137299	8.84785e-05	2.82821e-05	0.409898	-2.43963	SG200 down vs Mock	0.000885599	0.618804	-1.61602	tin2 down vs Mock	64.3248	2.48807	0.11604	1
Zm.1693.1.A1_at	---	---	---	---	0.000852126	0.00031521	0.40968	-2.44093	SG200 down vs Mock	0.00219302	0.539306	-1.85424	tin2 down vs Mock	28.6437	2.60835	0.273186	1
Zm.1702.1.A1_at	100193172	magi108573	LOC100193172	NM_001138327	8.95091e-06	3.27849e-06	0.408908	-2.44554	SG200 down vs Mock	2.65698e-05	0.535393	-1.86779	tin2 down vs Mock	141.488	2.62807	0.0557234	1
Zm.5851.8.A1_a_at	---	---	---	---	0.00631355	0.00246365	0.408883	-2.44569	SG200 down vs Mock	0.0119026	0.52853	-1.89204	tin2 down vs Mock	13.2317	2.64814	0.600408	1
Zm.13478.1.S1_at	---	---	---	---	7.23524e-05	2.46745e-05	0.408112	-2.45031	SG200 down vs Mock	0.00561656	0.722329	-1.38441	tin2 down vs Mock	68.9952	2.57044	0.111766	1
Zm.3851.3.A1_a_at	---	---	---	---	0.00141776	0.000588186	0.408087	-2.45046	SG200 down vs Mock	0.00237654	0.504239	-1.98319	tin2 down vs Mock	23.7046	2.74094	0.346886	1
Zm.5330.1.A1_at	100285808	TIDP3406	LOC100285808	NM_001158698	0.00137079	0.000451331	0.406885	-2.4577	SG200 down vs Mock	0.00901681	0.610599	-1.63774	tin2 down vs Mock	24.0063	2.53246	0.316474	1
Zm.18314.1.S1_at	732841	oy1	oil yellow1	NM_001112447	0.000230314	7.381e-05	0.406473	-2.46019	SG200 down vs Mock	0.00371712	0.649515	-1.53961	tin2 down vs Mock	45.942	2.53164	0.165315	1
Zm.6336.1.A1_at	100383369	pco078109	LOC100383369	NM_001176025	0.00274434	0.000907064	0.404519	-2.47207	SG200 down vs Mock	0.0245502	0.641022	-1.56001	tin2 down vs Mock	18.4277	2.55762	0.416376	1
Zm.7136.1.S1_at	100381341	LOC100381341	protochlorophyllide reductase B	NM_001174209	9.65196e-05	3.15382e-05	0.404374	-2.47296	SG200 down vs Mock	0.000633599	0.589243	-1.69709	tin2 down vs Mock	62.4008	2.58356	0.124208	1
Zm.12022.1.A1_at	100272453	pco133450	LOC100272453	NM_001146927	0.00954792	0.00325838	0.40427	-2.47359	SG200 down vs Mock	0.0517979	0.628426	-1.59128	tin2 down vs Mock	11.1412	2.5614	0.689714	1
Zm.13159.1.S1_at	100384072	LOC100384072	uncharacterized LOC100384072	NM_001176672	0.0163147	0.00665595	0.403911	-2.47579	SG200 down vs Mock	0.0249557	0.515146	-1.9412	tin2 down vs Mock	8.82845	2.74949	0.934304	1
Zm.767.1.A1_at	100381396	LOC100381396	uncharacterized LOC100381396	NM_001174237	0.000117263	3.7416e-05	0.401951	-2.48787	SG200 down vs Mock	0.00212759	0.647668	-1.544	tin2 down vs Mock	58.2917	2.59537	0.133572	1
Zm.17364.1.A1_at	100281019	LOC100281019	hsp20/alpha crystallin family protein	NM_001153938	4.40476e-05	1.40391e-05	0.401343	-2.49164	SG200 down vs Mock	0.000454477	0.610638	-1.63763	tin2 down vs Mock	81.9468	2.60773	0.0954668	1
Zm.743.1.S1_at	100275158	LOC100275158	uncharacterized LOC100275158	NM_001149316	1.29528e-05	4.09844e-06	0.400889	-2.49445	SG200 down vs Mock	0.000158346	0.615954	-1.6235	tin2 down vs Mock	124.742	2.61171	0.0628106	1
Zm.9225.1.A1_at	---	---	---	---	0.000144735	4.92368e-05	0.400679	-2.49577	SG200 down vs Mock	0.000635104	0.561494	-1.78096	tin2 down vs Mock	54.1387	2.67135	0.148028	1
Zm.3414.1.A1_at	100384501	LOC100384501	uncharacterized LOC100384501	NM_001177027	1.45761e-05	5.14717e-06	0.400165	-2.49897	SG200 down vs Mock	5.18037e-05	0.540605	-1.84978	tin2 down vs Mock	119.812	2.72166	0.0681482	1
Zm.2530.1.A1_at	100384591	pco149655(717)	LOC100384591	NM_001177095	4.62803e-05	1.66189e-05	0.399687	-2.50196	SG200 down vs Mock	0.000148001	0.535089	-1.86885	tin2 down vs Mock	80.5582	2.74152	0.102095	1
Zm.5445.1.S1_at	100272283	TIDP3004	LOC100272283	NM_001146770	3.5976e-05	1.27779e-05	0.39896	-2.50652	SG200 down vs Mock	0.000122386	0.538211	-1.85801	tin2 down vs Mock	87.8762	2.7428	0.0936363	1
Zm.6009.1.A1_at	100274708	LOC100274708	uncharacterized LOC100274708	---	0.000576143	0.000206612	0.398465	-2.50963	SG200 down vs Mock	0.00174931	0.539712	-1.85284	tin2 down vs Mock	33.0533	2.74544	0.249184	1
Zm.4164.2.A1_at	100382303	LOC100382303	Uncharacterized LOC100382303	NM_001175052	7.44936e-05	2.53507e-05	0.397727	-2.51429	SG200 down vs Mock	0.000329137	0.556928	-1.79557	tin2 down vs Mock	68.2987	2.71829	0.1194	1
Zm.8816.1.S1_at	100191764	LOC100191764	uncharacterized LOC100191764	NM_001137189	0.000477789	0.000154183	0.397525	-2.51556	SG200 down vs Mock	0.00461799	0.617778	-1.61871	tin2 down vs Mock	35.3745	2.6586	0.225468	1
Zm.12976.1.S1_at	100278535	LOC100278535	uncharacterized LOC100278535	NM_001151779	0.000372044	0.000126105	0.397059	-2.51852	SG200 down vs Mock	0.00165762	0.564	-1.77305	tin2 down vs Mock	38.7116	2.71481	0.210387	1
Zm.6.1.A1_at	542710	fgs1	ferredoxin-dependent glutamate synthase1	NM_001112223	3.81407e-05	1.43298e-05	0.394404	-2.53547	SG200 down vs Mock	9.94968e-05	0.514947	-1.94195	tin2 down vs Mock	86.1234	2.86649	0.0998506	1
Zm.14044.1.A1_at	100275866	LOC100275866	uncharacterized LOC100275866	NM_001149835	0.00332546	0.0016922	0.393564	-2.54088	SG200 down vs Mock	0.504042	0.884169	-1.13101	tin2 down vs Mock	17.0988	3.20503	0.562325	1
Zm.8116.1.A1_a_at	100280383	LOC100280383	uncharacterized LOC100280383	NM_001153308	7.23154e-05	2.31614e-05	0.392999	-2.54454	SG200 down vs Mock	0.00181708	0.655367	-1.52586	tin2 down vs Mock	69.0075	2.73145	0.118746	1
Zm.13562.1.S1_at	100126922	PCO099415	LOC100126922	---	3.65547e-05	1.436e-05	0.392575	-2.54728	SG200 down vs Mock	8.07126e-05	0.500377	-1.99849	tin2 down vs Mock	87.3941	2.94004	0.100924	1
Zm.3022.1.A1_at	100275367	si707003b08b	LOC100275367	NM_001149458	0.000180142	6.5175e-05	0.391936	-2.55143	SG200 down vs Mock	0.0210537	0.743293	-1.34536	tin2 down vs Mock	50.119	2.86172	0.171296	1
Zm.101.2.S1_a_at	542532	ftr1	ferredoxin-thioredoxin1	---	9.8275e-05	3.33526e-05	0.391393	-2.55498	SG200 down vs Mock	0.00044173	0.553391	-1.80704	tin2 down vs Mock	62.009	2.80981	0.135939	1
Zm.8649.1.A1_at	100283865	TIDP2769	LOC100283865	NM_001156763	0.000181265	6.81209e-05	0.390295	-2.56217	SG200 down vs Mock	0.000457463	0.51271	-1.95042	tin2 down vs Mock	50.009	2.92622	0.175542	1
Zm.719.2.S1_at	542254	trm1	thioredoxin M1	NM_001111860	0.000190646	6.3705e-05	0.389392	-2.56811	SG200 down vs Mock	0.00097248	0.562965	-1.77631	tin2 down vs Mock	49.1249	2.8214	0.1723	1
Zm.10795.1.A1_at	100192967	LOC100192967	uncharacterized LOC100192967	NM_001138143	0.000165999	5.63793e-05	0.389008	-2.57064	SG200 down vs Mock	0.000736191	0.552432	-1.81018	tin2 down vs Mock	51.5866	2.84438	0.165414	1
Zm.6405.1.A1_at	100285579	TIDP2780	LOC100285579	NM_001158470	0.000441638	0.000160837	0.388508	-2.57395	SG200 down vs Mock	0.00125011	0.523734	-1.90937	tin2 down vs Mock	36.3942	2.91678	0.240432	1
Zm.8578.2.A1_at	100278807 /// 100303892 /// 100381298	LOC100278807 /// LOC100303892 /// LOC100381298	uncharacterized LOC100278807 /// uncharacterized LOC100303892 /// uncharacterized LOC10	---	0.000888943	0.000336737	0.38812	-2.57652	SG200 down vs Mock	0.00206457	0.511278	-1.95588	tin2 down vs Mock	28.2006	2.95915	0.314796	1
Zm.2781.1.A1_at	---	---	---	---	0.000212649	0.000191102	0.388068	-2.57686	SG200 down vs Mock	0.556076	1.07564	1.07564	tin2 up vs Mock	47.2613	4.03925	0.256399	1
Zm.9384.1.A1_at	100281072	pco113991	LOC100281072	NM_001153991	0.000381951	0.00013721	0.387436	-2.58107	SG200 down vs Mock	0.0011633	0.527661	-1.89515	tin2 down vs Mock	38.3478	2.92062	0.228484	1
Zm.4857.1.A1_at	100191448	LOC100191448	uncharacterized LOC100191448	NM_001136881	4.42256e-05	1.57469e-05	0.386669	-2.58619	SG200 down vs Mock	0.000147981	0.526277	-1.90014	tin2 down vs Mock	81.8327	2.93462	0.107584	1
Zm.5048.7.A1_x_at	100285108	LOC100285108	Endoplasmin	NM_001158003	0.000655458	0.000220732	0.386425	-2.58782	SG200 down vs Mock	0.00307875	0.562191	-1.77876	tin2 down vs Mock	31.5361	2.86455	0.272502	1
Zm.12046.1.A1_at	---	---	---	---	2.2074e-05	8.16323e-06	0.386272	-2.58885	SG200 down vs Mock	6.2088e-05	0.511942	-1.95335	tin2 down vs Mock	103.945	2.98143	0.0860481	1
Zm.3025.1.S1_at	---	---	---	---	7.6022e-07	2.82097e-07	0.38616	-2.5896	SG200 down vs Mock	2.16693e-06	0.509374	-1.9632	tin2 down vs Mock	325.706	2.99113	0.0275506	1
Zm.9822.1.A1_at	---	---	---	---	0.000421544	0.000149494	0.386061	-2.59027	SG200 down vs Mock	0.00137366	0.532053	-1.87951	tin2 down vs Mock	37.0105	2.92829	0.237362	1
Zm.17494.1.A1_at	100193709	LOC100193709	uncharacterized LOC100193709	NM_001138801	9.07265e-06	3.42968e-06	0.384578	-2.60026	SG200 down vs Mock	2.35226e-05	0.50304	-1.98791	tin2 down vs Mock	140.839	3.03335	0.0646132	1
Zm.3204.1.S1_x_at	100278241	LOC100278241	uncharacterized LOC100278241	---	0.000324742	0.000109196	0.384416	-2.60135	SG200 down vs Mock	0.0133114	0.690075	-1.44912	tin2 down vs Mock	40.6457	2.90125	0.214137	1
Zm.7031.1.A1_at	100141385	LOC100141385	CBL-interacting protein kinase	NM_001115006	0.00130822	0.000529718	0.38335	-2.60858	SG200 down vs Mock	0.144033	0.786792	-1.27098	tin2 down vs Mock	24.4301	3.10914	0.3818	1
Zm.3656.1.A1_at	732827	LOC732827	Wound responsive protein-like	NM_001112438	0.00014462	4.61164e-05	0.383167	-2.60983	SG200 down vs Mock	0.00210671	0.621825	-1.60817	tin2 down vs Mock	54.1538	2.87308	0.159162	1
Zm.5534.1.S1_at	100283320	LOC100283320	S-adenosylmethionine decarboxylase proenzyme	NM_001156222	0.000254561	9.64239e-05	0.382833	-2.61211	SG200 down vs Mock	0.000616591	0.503716	-1.98524	tin2 down vs Mock	44.3359	3.0543	0.20667	1
Zm.11592.1.A1_at	---	---	---	---	0.000762356	0.000247091	0.382298	-2.61576	SG200 down vs Mock	0.009588	0.627529	-1.59355	tin2 down vs Mock	29.8399	2.88753	0.290302	1
Zm.5090.1.A1_at	100282160	cl11049_1	LOC100282160	NM_001155072	5.86942e-05	1.90848e-05	0.382143	-2.61682	SG200 down vs Mock	0.000410485	0.572148	-1.7478	tin2 down vs Mock	74.1951	2.91397	0.117824	1
Zm.9667.1.A1_at	100101513	myb42	transcription factor MYB42	NM_001112539	0.000792742	0.000272021	0.38193	-2.61828	SG200 down vs Mock	0.0295253	0.697492	-1.43371	tin2 down vs Mock	29.4148	2.95333	0.301208	1
Zm.2157.3.S1_a_at	100283776	LOC100283776	DNA binding protein	NM_001156675	1.0052e-05	3.55644e-06	0.381792	-2.61923	SG200 down vs Mock	3.54826e-05	0.522754	-1.91295	tin2 down vs Mock	136.007	3.01095	0.0664145	1
Zm.18444.1.A1_at	100192094	LOC100192094	uncharacterized LOC100192094	NM_001137517	0.000706481	0.000265086	0.381396	-2.62195	SG200 down vs Mock	0.0643902	0.751353	-1.33093	tin2 down vs Mock	30.6838	3.06086	0.299264	1
Zm.8868.1.A1_at	100275200	LOC100275200	uncharacterized LOC100275200	NM_001149348	3.00298e-07	3.31758e-07	0.381015	-2.62457	SG200 down vs Mock	0.0210078	1.13208	1.13208	tin2 up vs Mock	444.992	4.43814	0.0299205	1
Zm.13661.1.A1_at	---	---	---	---	0.00080764	0.000304755	0.380297	-2.62953	SG200 down vs Mock	0.00191245	0.505006	-1.98017	tin2 down vs Mock	29.2143	3.08436	0.316731	1
Zm.5048.7.A1_a_at	100280264	LOC100280264	TAZ transcription factor	NM_001153192	0.000494491	0.000159517	0.380087	-2.63098	SG200 down vs Mock	0.00496757	0.606317	-1.6493	tin2 down vs Mock	34.9375	2.9227	0.250965	1
Zm.12149.1.A1_at	100281264	LOC100281264	extensin	NM_001154183	0.000216223	7.00345e-05	0.379774	-2.63314	SG200 down vs Mock	0.00166787	0.582574	-1.71652	tin2 down vs Mock	46.9828	2.93967	0.187707	1
Zm.10111.1.A1_at	100217307	LOC100217307	uncharacterized LOC100217307	NM_001143654	4.16444e-05	1.42343e-05	0.379347	-2.63611	SG200 down vs Mock	0.000179507	0.537047	-1.86203	tin2 down vs Mock	83.5504	3.01148	0.108132	1
Zm.325.1.A1_at	541632	gpm91	LOC541632	NM_001111387	0.00143931	0.00047534	0.377986	-2.6456	SG200 down vs Mock	0.00894856	0.582869	-1.71565	tin2 down vs Mock	23.5707	2.96696	0.377624	1
Zm.2795.1.S1_at	100285439	LOC100285439	phosphatidylinositol 3- and 4-kinase family protein	NM_001158332	1.75944e-05	5.59993e-06	0.376189	-2.65824	SG200 down vs Mock	0.000500538	0.641912	-1.55785	tin2 down vs Mock	112.344	2.99276	0.0799176	1
Zm.1085.4.A1_at	100284847	LOC100284847	Photosystem I reaction center subunit V	NM_001157742	0.000186097	5.99078e-05	0.375746	-2.66137	SG200 down vs Mock	0.00401318	0.640719	-1.56075	tin2 down vs Mock	49.5462	2.99949	0.181618	1
Zm.8781.1.A1_at	100274840	LOC100274840	Uncharacterized LOC100274840	---	9.5462e-05	3.41004e-05	0.37567	-2.66191	SG200 down vs Mock	0.000309668	0.515981	-1.93806	tin2 down vs Mock	62.6414	3.11595	0.149228	1
Zm.2459.1.S1_at	100274521	LOC100274521	uncharacterized LOC100274521	NM_001148878	7.44785e-05	2.57616e-05	0.375069	-2.66618	SG200 down vs Mock	0.000293426	0.528605	-1.89177	tin2 down vs Mock	68.3035	3.09256	0.13583	1
Zm.7913.1.A1_at	100275409	LOC100275409	uncharacterized LOC100275409	NM_001149486	7.01325e-05	2.40344e-05	0.374297	-2.67168	SG200 down vs Mock	0.000294636	0.532194	-1.87902	tin2 down vs Mock	69.747	3.09589	0.133162	1
Zm.5733.1.A1_at	100381769	LOC100381769	uncharacterized LOC100381769	NM_001174570	0.00146206	0.000481696	0.373101	-2.68024	SG200 down vs Mock	0.00958351	0.582786	-1.7159	tin2 down vs Mock	23.4322	3.04385	0.389702	1
Zm.5835.1.S1_at	100275314	LOC100275314	uncharacterized LOC100275314	NM_001149421	6.83391e-05	2.19773e-05	0.372103	-2.68743	SG200 down vs Mock	0.000577517	0.575834	-1.73661	tin2 down vs Mock	70.3778	3.06501	0.130653	1
Zm.6757.1.S1_at	100282417	pco124475	LOC100282417	NM_001155328	0.000446977	0.00014696	0.371982	-2.68831	SG200 down vs Mock	0.00276394	0.566023	-1.76671	tin2 down vs Mock	36.2367	3.0764	0.254692	1
Zm.2390.1.S1_at	100276791	pco113128(354)	LOC100276791	NM_001150502	7.45571e-06	2.41181e-06	0.371567	-2.69131	SG200 down vs Mock	5.54796e-05	0.561303	-1.78157	tin2 down vs Mock	150.565	3.08841	0.0615364	1
Zm.4398.1.S1_at	100278152	cl23834_1	LOC100278152	NM_001151520	1.77902e-05	1.41279e-05	0.371439	-2.69223	SG200 down vs Mock	0.73299	1.0281	1.0281	tin2 up vs Mock	111.92	4.20041	0.112592	1
Zm.12761.1.A1_at	100502224	LOC100502224	uncharacterized LOC100502224	NM_001196701	2.61537e-05	9.23292e-06	0.371136	-2.69443	SG200 down vs Mock	9.24363e-05	0.514643	-1.9431	tin2 down vs Mock	98.0672	3.18572	0.0974553	1
Zm.772.1.S1_at	100383166	LOC100383166	uncharacterized LOC100383166	NM_001175831	7.23891e-05	2.38552e-05	0.370369	-2.70001	SG200 down vs Mock	0.00337853	0.671175	-1.48992	tin2 down vs Mock	68.983	3.11998	0.135685	1
Zm.14296.1.A1_at	100283229	pco067235	LOC100283229	NM_001156131	3.29941e-06	1.03906e-06	0.368716	-2.71211	SG200 down vs Mock	7.75913e-05	0.621386	-1.60931	tin2 down vs Mock	198.516	3.1101	0.0470003	1
Zm.853.1.A1_at	100276013	pco149145	LOC100276013	NM_001149907	0.000211816	6.81957e-05	0.368386	-2.71454	SG200 down vs Mock	0.00187733	0.581629	-1.71931	tin2 down vs Mock	47.3271	3.12102	0.197837	1
Zm.17168.1.A1_a_at	100501252	LOC100501252	uncharacterized LOC100501252	NM_001196022	0.000129436	4.17721e-05	0.366839	-2.72599	SG200 down vs Mock	0.00104585	0.571463	-1.7499	tin2 down vs Mock	56.3066	3.15384	0.168035	1
Zm.1134.1.A1_at	100193278	cl19958_1	LOC100193278	NM_001138423	9.71755e-05	3.09414e-05	0.366736	-2.72675	SG200 down vs Mock	0.00118172	0.595164	-1.68021	tin2 down vs Mock	62.2533	3.14277	0.151451	1
Zm.430.1.S1_at	541717	sig2B	sigma-like factor2B	NM_001111454	8.21817e-06	2.58792e-06	0.366074	-2.73169	SG200 down vs Mock	0.000146186	0.606647	-1.6484	tin2 down vs Mock	145.661	3.15288	0.0649362	1
ZmAffx.951.1.A1_at	100383955	LOC100383955	uncharacterized LOC100383955	NM_001176572	0.000241798	8.25467e-05	0.365753	-2.73408	SG200 down vs Mock	0.00102425	0.529952	-1.88696	tin2 down vs Mock	45.1545	3.23096	0.21466	1
Zm.3427.1.A1_at	100285831	LOC100285831	cortical cell-delineating protein	NM_001158721	0.000337269	0.00141364	0.365363	-2.73701	SG200 down vs Mock	0.016772	1.80916	1.80916	tin2 up vs Mock	40.0985	8.1681	0.611102	1
Zm.18651.1.A1_at	100193552	LOC100193552	uncharacterized LOC100193552	NM_001138663	0.00185254	0.000682842	0.365031	-2.73949	SG200 down vs Mock	0.00469862	0.502472	-1.99016	tin2 down vs Mock	21.4267	3.31221	0.463749	1
Zm.14396.1.S1_at	541791	psad1	photosystem I subunit d1	NM_001111475	0.000758245	0.000270957	0.364196	-2.74577	SG200 down vs Mock	0.00232654	0.510722	-1.95801	tin2 down vs Mock	29.8992	3.30116	0.331229	1
ZmAffx.1336.1.S1_at	---	---	---	---	0.00283253	0.000948015	0.364116	-2.74638	SG200 down vs Mock	0.015135	0.568505	-1.759	tin2 down vs Mock	18.203	3.20138	0.527614	1
Zm.3722.1.A1_at	100285080	LOC100285080	PGR5	NM_001157975	7.68641e-06	2.67916e-06	0.363446	-2.75144	SG200 down vs Mock	2.96644e-05	0.511538	-1.95489	tin2 down vs Mock	149.013	3.31055	0.0666497	1
Zm.18077.1.S1_at	100193986	LOC100193986	uncharacterized LOC100193986	NM_001139052	0.000348576	0.000112608	0.363066	-2.75432	SG200 down vs Mock	0.00642854	0.627519	-1.59358	tin2 down vs Mock	39.6274	3.2117	0.243142	1
Zm.5517.1.A1_at	100273563	pco142939	LOC100273563	NM_001147981	0.000122583	4.25623e-05	0.362597	-2.75788	SG200 down vs Mock	0.000467086	0.516436	-1.93635	tin2 down vs Mock	57.3917	3.31119	0.173084	1
Zm.8101.1.A1_at	---	---	---	---	8.47813e-05	2.70001e-05	0.362585	-2.75797	SG200 down vs Mock	0.00159921	0.616729	-1.62146	tin2 down vs Mock	65.2896	3.2156	0.147754	1
Zm.4903.1.S1_at	100273473	LOC100273473	uncharacterized LOC100273473	NM_001147910	0.0002557	8.4064e-05	0.35869	-2.78792	SG200 down vs Mock	0.00156404	0.549707	-1.81915	tin2 down vs Mock	44.2655	3.31259	0.224504	1
Zm.9021.1.S1_at	100192978	IDP190	LOC100192978	NM_001138152	0.00050872	0.000170349	0.358074	-2.79272	SG200 down vs Mock	0.00252903	0.539092	-1.85497	tin2 down vs Mock	34.5804	3.33835	0.289617	1
Zm.8536.1.A1_at	100383193	LOC100383193	uncharacterized LOC100383193	NM_001175856	5.82741e-05	1.86968e-05	0.357831	-2.79461	SG200 down vs Mock	0.00163366	0.63283	-1.5802	tin2 down vs Mock	74.3801	3.31057	0.133526	1
Zm.14324.2.A1_at	100382241	umc1293	LOC100382241	---	0.000678462	0.00022023	0.357321	-2.7986	SG200 down vs Mock	0.0102	0.617791	-1.61867	tin2 down vs Mock	31.1412	3.31105	0.318971	1
Zm.17838.1.S1_at	100281017	psk3	phytosulfokine peptide precursor3	NM_001153936	4.13664e-05	1.84763e-05	0.356144	-2.80785	SG200 down vs Mock	0.0568676	0.819453	-1.22033	tin2 down vs Mock	83.7438	3.74633	0.134207	1
Zm.17428.1.A1_at	100280630	LOC100280630	pyridoxin biosynthesis protein ER1	NM_001153548	6.64571e-05	2.16411e-05	0.355762	-2.81087	SG200 down vs Mock	0.000455638	0.548068	-1.82459	tin2 down vs Mock	71.0641	3.3645	0.142034	1
Zm.17168.2.A1_at	100501252	LOC100501252	Uncharacterized LOC100501252	NM_001196022	0.0015484	0.000537652	0.355729	-2.81113	SG200 down vs Mock	0.00557469	0.521567	-1.9173	tin2 down vs Mock	22.9314	3.41018	0.446136	1
Zm.6507.1.S1_at	100191970	TIDP3195	LOC100191970	NM_001137394	0.00237976	0.00102754	0.35555	-2.81255	SG200 down vs Mock	0.249183	0.800469	-1.24927	tin2 down vs Mock	19.4704	3.69955	0.570028	1
Zm.6352.1.A1_at	100383611	LOC100383611	uncharacterized LOC100383611	NM_001176259	4.48815e-05	1.43573e-05	0.352886	-2.83378	SG200 down vs Mock	0.000419382	0.563616	-1.77426	tin2 down vs Mock	81.4174	3.39878	0.125236	1
Zm.17544.1.A1_at	100283753	gpm472	LOC100283753	NM_001156652	0.000175532	5.71638e-05	0.352477	-2.83706	SG200 down vs Mock	0.00516026	0.640114	-1.56222	tin2 down vs Mock	50.5799	3.41841	0.202753	1
Zm.3829.2.A1_at	100501386	LOC100501386	uncharacterized LOC100501386	NM_001196119	1.25316e-05	4.31108e-06	0.350579	-2.85243	SG200 down vs Mock	5.23506e-05	0.505747	-1.97727	tin2 down vs Mock	126.157	3.53351	0.0840263	1
Zm.1934.1.S1_s_at	100216744 /// 100284597	LOC100284597 /// si707046e01	glycerophosphodiester phosphodiesterase /// LOC100216744	NM_001143147 /// NM_001157492	7.91409e-05	2.52358e-05	0.349083	-2.86465	SG200 down vs Mock	0.000853177	0.571631	-1.74938	tin2 down vs Mock	66.8748	3.46267	0.155335	1
Zm.6009.1.A1_x_at	100274708	LOC100274708	uncharacterized LOC100274708	---	0.000959162	0.000311989	0.346546	-2.88562	SG200 down vs Mock	0.0120345	0.601382	-1.66284	tin2 down vs Mock	27.4199	3.50811	0.383822	1
Zm.10372.1.S1_at	100286198	LOC100286198	EF hand family protein	NM_001159086	0.0056291	0.00192582	0.34608	-2.8895	SG200 down vs Mock	0.0236576	0.543885	-1.83862	tin2 down vs Mock	13.8646	3.54076	0.766146	1
Zm.3369.1.A1_at	100856886	LOC100856886	uncharacterized LOC100856886	NM_001254779	0.000112775	3.60191e-05	0.344005	-2.90694	SG200 down vs Mock	0.00120205	0.568394	-1.75934	tin2 down vs Mock	59.094	3.55919	0.180688	1
Zm.5516.1.A1_at	---	---	---	---	0.00029097	9.61593e-05	0.340696	-2.93517	SG200 down vs Mock	0.00166961	0.529751	-1.88768	tin2 down vs Mock	42.2729	3.65893	0.259665	1
Zm.12838.1.A1_at	---	---	---	---	0.0546572	0.0203581	0.339431	-2.94611	SG200 down vs Mock	0.141817	0.5577	-1.79308	tin2 down vs Mock	4.90506	3.65279	2.23409	1
Zm.14442.1.S1_at	542217	AMA1	Alpha-mannosidase	---	0.000190493	6.19481e-05	0.33777	-2.96059	SG200 down vs Mock	0.00135877	0.539583	-1.85328	tin2 down vs Mock	49.1388	3.70096	0.225949	1
Zm.13605.1.S1_at	100281949	pco084394	LOC100281949	NM_001154867	9.74582e-05	4.16358e-05	0.334536	-2.98922	SG200 down vs Mock	0.0628419	0.790091	-1.26568	tin2 down vs Mock	62.1901	4.14845	0.200118	1
Zm.5637.1.A1_at	100217032	LOC100217032	uncharacterized LOC100217032	NM_001143406	0.000528203	0.000170443	0.333721	-2.99651	SG200 down vs Mock	0.0054254	0.569077	-1.75723	tin2 down vs Mock	34.1126	3.76112	0.330769	1
Zm.3014.1.S1_at	100279768	LOC100279768	uncharacterized LOC100279768	NM_001152726	3.62342e-05	1.14782e-05	0.330625	-3.02457	SG200 down vs Mock	0.00048256	0.56481	-1.77051	tin2 down vs Mock	87.6599	3.82565	0.130926	1
Zm.10258.1.S1_at	100281381	LOC100281381	S-adenosylmethionine-dependent methyltransferase/ methyltransferase/ thiopurine S-methy	NM_001154299	9.2075e-05	2.93799e-05	0.330287	-3.02767	SG200 down vs Mock	0.00185863	0.594535	-1.68199	tin2 down vs Mock	63.4366	3.8362	0.181419	1
Zm.7780.1.A1_at	100274595	umc1299	LOC100274595	NM_001148948	0.0017073	0.00073207	0.329181	-3.03784	SG200 down vs Mock	0.217345	0.784873	-1.27409	tin2 down vs Mock	22.1006	4.26334	0.578718	1
Zm.770.1.A1_at	100501574	LOC100501574	uncharacterized LOC100501574	NM_001196265	3.41936e-05	1.10625e-05	0.327357	-3.05477	SG200 down vs Mock	0.000256247	0.525621	-1.90251	tin2 down vs Mock	89.4286	3.92324	0.13161	1
ZmAffx.1201.1.S1_at	100193669	LOC100193669	uncharacterized LOC100193669	NM_001138762	0.000238318	7.85072e-05	0.326968	-3.05841	SG200 down vs Mock	0.00141965	0.518472	-1.92874	tin2 down vs Mock	45.3878	3.94151	0.260522	1
Zm.12021.1.A1_at	100273474	LOC100273474	uncharacterized LOC100273474	NM_001147911	9.47702e-05	3.11008e-05	0.32577	-3.06965	SG200 down vs Mock	0.000588625	0.515483	-1.93993	tin2 down vs Mock	62.8007	3.97045	0.189669	1
Zm.7493.1.A1_at	---	---	---	---	0.00233412	0.000940681	0.325018	-3.07675	SG200 down vs Mock	0.173787	0.750033	-1.33327	tin2 down vs Mock	19.6159	4.25665	0.651	1
Zm.18317.1.A1_at	---	---	---	---	4.68039e-06	1.54318e-06	0.322456	-3.1012	SG200 down vs Mock	0.000345648	0.64313	-1.55489	tin2 down vs Mock	176.347	4.06369	0.0691312	1
Zm.7109.1.A1_at	100281995	pco156628	LOC100281995	NM_001154910	0.00529231	0.00189144	0.320562	-3.11952	SG200 down vs Mock	0.105337	0.66249	-1.50946	tin2 down vs Mock	14.215	4.14363	0.874494	1
Zm.14380.1.A1_at	100382191	LOC100382191	uncharacterized LOC100382191	NM_001174950	0.00197149	0.000656067	0.319824	-3.12672	SG200 down vs Mock	0.0110913	0.527521	-1.89566	tin2 down vs Mock	20.9252	4.07745	0.584574	1
Zm.7685.1.A1_at	100278578	LOC100278578	uncharacterized LOC100278578	NM_001151810	5.65009e-05	1.98154e-05	0.317376	-3.15084	SG200 down vs Mock	0.00663172	0.679164	-1.4724	tin2 down vs Mock	75.1813	4.25767	0.169896	1
Zm.10818.1.S1_at	100273163	csu868(trp)	LOC100273163	NM_001147609	0.000223127	0.00024414	0.31642	-3.16036	SG200 down vs Mock	0.311612	1.17847	1.17847	tin2 up vs Mock	46.4619	6.41061	0.413927	1
Zm.13324.1.S1_at	100194261	LOC100194261	Uncharacterized LOC100194261	NM_001139300	0.0485235	0.020203	0.315156	-3.17303	SG200 down vs Mock	0.0653304	0.436376	-2.2916	tin2 down vs Mock	5.22502	4.4268	2.54169	1
Zm.7091.2.S1_a_at	542321	lhcb6	light harvesting chlorophyll a/b binding protein6	NM_001111905	0.00035308	0.000115307	0.314529	-3.17936	SG200 down vs Mock	0.00860586	0.605956	-1.65028	tin2 down vs Mock	39.4453	4.20196	0.319578	1
Zm.4252.1.A1_at	100191631	LOC100191631	uncharacterized LOC100191631	NM_001137060	3.55467e-05	1.54941e-05	0.302657	-3.30407	SG200 down vs Mock	0.0422316	0.783121	-1.27694	tin2 down vs Mock	88.2406	4.97856	0.169261	1
Zm.18488.1.A1_at	100191265 /// 100856903	LOC100191265 /// LOC100856903	uncharacterized LOC100191265 /// trehalose 6-phosphate synthase	NM_001136699 /// NM_001254794	0.000162486	5.1858e-05	0.302166	-3.30944	SG200 down vs Mock	0.00236151	0.553567	-1.80647	tin2 down vs Mock	51.9772	4.47186	0.258105	1
Zm.8671.1.A1_at	100272947	LOC100272947	uncharacterized LOC100272947	NM_001147399	0.000243052	7.79769e-05	0.302016	-3.31108	SG200 down vs Mock	0.00404711	0.565895	-1.76711	tin2 down vs Mock	45.0716	4.47893	0.298121	1
Zm.16174.1.S1_at	100127008	IDP155	LOC100127008	---	0.0002283	7.30501e-05	0.298947	-3.34507	SG200 down vs Mock	0.0028417	0.54311	-1.84125	tin2 down vs Mock	46.0854	4.55223	0.296334	1
ZmAffx.1106.1.A1_at	100304279	LOC100304279	uncharacterized LOC100304279	NM_001165722	0.00100114	0.000329039	0.29716	-3.3652	SG200 down vs Mock	0.00654628	0.50952	-1.96263	tin2 down vs Mock	26.9887	4.61637	0.513145	1
Zm.3339.1.A1_at	100191792	pco148104	LOC100191792	NM_001137217	8.45682e-05	2.78608e-05	0.294736	-3.39286	SG200 down vs Mock	0.00378224	0.611289	-1.63589	tin2 down vs Mock	65.3469	4.71823	0.216608	1
ZmAffx.689.1.A1_at	---	---	---	---	0.00019578	6.354e-05	0.293886	-3.40268	SG200 down vs Mock	0.00144705	0.501235	-1.99507	tin2 down vs Mock	48.6653	4.70728	0.290183	1
Zm.19071.1.S1_at	100281199	LOC100281199	chloroplast oxygen-evolving complex/thylakoid lumenal 25.6kDa protein	NM_001154118	1.69417e-07	5.30748e-08	0.291132	-3.43487	SG200 down vs Mock	2.88903e-06	0.53283	-1.87677	tin2 down vs Mock	539.17	4.75463	0.0264552	1
Zm.7685.1.A1_x_at	100278578	LOC100278578	uncharacterized LOC100278578	NM_001151810	0.000102627	3.64179e-05	0.290541	-3.44185	SG200 down vs Mock	0.0117249	0.665394	-1.50287	tin2 down vs Mock	61.0768	4.9543	0.243348	1
Zm.431.1.S1_at	542484	sig6	sigma-like factor6	NM_001112037	5.56381e-05	1.78034e-05	0.288996	-3.46026	SG200 down vs Mock	0.000521813	0.506093	-1.97592	tin2 down vs Mock	75.5833	4.82604	0.191552	1
Zm.17997.1.A1_at	100282545	pco129777b	LOC100282545	NM_001155453	6.46557e-05	2.16909e-05	0.284813	-3.51108	SG200 down vs Mock	0.00410319	0.621026	-1.61024	tin2 down vs Mock	71.7456	5.02019	0.209916	1
Zm.157.1.S1_at	542230	cat2	catalase2	NM_001111840	2.92422e-06	9.20422e-07	0.2844	-3.51618	SG200 down vs Mock	4.1504e-05	0.519138	-1.92627	tin2 down vs Mock	206.79	4.93895	0.0716516	1
Zm.13437.2.S1_at	100273700	pco073762	LOC100273700	NM_001148112	8.19704e-05	2.60477e-05	0.280118	-3.56992	SG200 down vs Mock	0.00113655	0.525326	-1.90358	tin2 down vs Mock	66.0614	5.05598	0.229604	1
Zm.9722.1.A1_at	---	---	---	---	2.24273e-06	7.09136e-07	0.279823	-3.57368	SG200 down vs Mock	6.72974e-05	0.557721	-1.79301	tin2 down vs Mock	226.19	5.07577	0.0673209	1
Zm.4504.1.A1_at	100280314	IDP1676	LOC100280314	NM_001153240	0.0451436	0.0241105	0.279758	-3.57451	SG200 down vs Mock	0.0364009	0.319695	-3.12798	tin2 down vs Mock	5.42538	6.12116	3.38474	1
Zm.16524.8.A1_at	---	---	---	---	0.00288524	0.00108293	0.267764	-3.73464	SG200 down vs Mock	0.121328	0.666996	-1.49926	tin2 down vs Mock	18.073	5.68877	0.944296	1
Zm.13239.3.S1_at	100282054	LOC100282054	chlorophyll a-b binding protein 2	NM_001154967	0.00847085	0.00369291	0.266326	-3.75479	SG200 down vs Mock	0.358844	0.75145	-1.33076	tin2 down vs Mock	11.7168	6.05267	1.54975	1
Zm.2248.1.A1_at	100281866	si707035f08	LOC100281866	NM_001154786	0.000136147	4.37612e-05	0.26461	-3.77915	SG200 down vs Mock	0.00313625	0.547624	-1.82607	tin2 down vs Mock	55.3157	5.53474	0.300172	1
Zm.1281.1.S1_at	100384741	LOC100384741	uncharacterized LOC100384741	---	3.98645e-05	1.3048e-05	0.26331	-3.79781	SG200 down vs Mock	0.00188007	0.580879	-1.72153	tin2 down vs Mock	84.8198	5.62341	0.198895	1
Zm.9236.1.A1_at	100278423	LOC100278423	Uncharacterized LOC100278423	NM_001151709	2.58927e-05	8.18874e-06	0.261671	-3.82159	SG200 down vs Mock	0.000486471	0.520946	-1.91959	tin2 down vs Mock	98.4057	5.61293	0.171116	1
Zm.1846.1.A1_at	100283216	LOC100283216	retrotransposon protein SINE subclass	NM_001156118	0.00269012	0.00239203	0.257391	-3.88514	SG200 down vs Mock	0.652446	1.13649	1.13649	tin2 up vs Mock	18.5707	8.45821	1.36638	1
Zm.11741.1.S1_at	100384197	LOC100384197	uncharacterized LOC100384197	NM_001176772	7.74173e-05	2.62908e-05	0.247978	-4.03262	SG200 down vs Mock	0.00558425	0.599104	-1.66916	tin2 down vs Mock	67.3896	6.21281	0.276577	1
Zm.7685.1.A1_a_at	100278578	LOC100278578	uncharacterized LOC100278578	NM_001151810	2.20743e-05	7.68001e-06	0.247283	-4.04395	SG200 down vs Mock	0.00288337	0.620795	-1.61084	tin2 down vs Mock	103.945	6.29985	0.181823	1
Zm.5757.1.A1_at	606456	pco061287(609)	LOC606456	NM_001112319	0.000127172	5.50633e-05	0.241212	-4.14573	SG200 down vs Mock	0.0799636	0.743301	-1.34535	tin2 down vs Mock	56.6564	7.02856	0.372167	1
Zm.3026.1.A1_at	100135421	umc2332	LOC100135421	NM_001114161	0.0206796	0.00732008	0.236469	-4.22888	SG200 down vs Mock	0.071158	0.452033	-2.21223	tin2 down vs Mock	7.92967	6.51352	2.46424	1
Zm.15516.1.S1_at	100279678	umc1994	LOC100279678	---	5.41874e-05	2.70535e-05	0.23627	-4.23244	SG200 down vs Mock	0.153716	0.813628	-1.22906	tin2 down vs Mock	76.2784	7.60354	0.299044	1
Zm.6021.1.A1_at	---	---	---	---	2.24347e-06	7.24755e-07	0.236258	-4.23265	SG200 down vs Mock	0.000120286	0.549295	-1.82051	tin2 down vs Mock	226.165	6.56161	0.0870375	1
Zm.6673.1.A1_at	100278360	cl11315_1a	LOC100278360	NM_001151661	0.000195923	6.98988e-05	0.234554	-4.26341	SG200 down vs Mock	0.0192554	0.621578	-1.60881	tin2 down vs Mock	48.6527	6.82395	0.420776	1
Zm.18432.1.S1_at	100285183	LOC100285183	subtilisin-like protease	NM_001158077	3.0381e-05	1.02529e-05	0.209088	-4.78267	SG200 down vs Mock	0.00246816	0.560463	-1.78424	tin2 down vs Mock	93.1437	7.81901	0.251837	1
Zm.6680.1.A1_at	100276152	LOC100276152	uncharacterized LOC100276152	---	0.000111879	4.93591e-05	0.193768	-5.1608	SG200 down vs Mock	0.0863836	0.721125	-1.38672	tin2 down vs Mock	59.2595	9.42249	0.477012	1
Zm.5885.1.A1_at	100278710	LOC100278710	uncharacterized LOC100278710	---	0.00225194	0.00115241	0.187548	-5.33197	SG200 down vs Mock	0.480212	0.804777	-1.24258	tin2 down vs Mock	19.8877	10.3444	1.56042	1
Zm.16502.4.A1_at	100277865 /// 100280121 /// 100304048	LOC100277865 /// LOC100280121 /// LOC100304048	uncharacterized LOC100277865 /// uncharacterized LOC100280121 /// uncharacterized LOC10	NM_001151321 /// NM_001153057	2.76932e-05	9.52772e-06	0.187255	-5.34032	SG200 down vs Mock	0.00299034	0.555024	-1.80172	tin2 down vs Mock	96.1586	9.02018	0.281416	1
Zm.7043.2.S1_a_at	100381344	LOC100381344	protochlorophyllide reductase A	NM_001174212	0.000865091	0.000491092	0.176205	-5.67521	SG200 down vs Mock	0.577598	0.860679	-1.16187	tin2 down vs Mock	28.4848	11.5562	1.21709	1
Zm.8552.1.A1_at	100275365	LOC100275365	uncharacterized LOC100275365	NM_001149457	0.00202946	0.000710393	0.169797	-5.8894	SG200 down vs Mock	0.0590501	0.522865	-1.91254	tin2 down vs Mock	20.6952	10.052	1.45715	1
Zm.704.1.S1_at	542312	xet1	xyloglucan endotransglycosylase homolog1	NM_001111897	1.43331e-05	1.21138e-05	0.163071	-6.1323	SG200 down vs Mock	0.54989	1.09151	1.09151	tin2 up vs Mock	120.502	14.3844	0.358111	1
* Athocyanin biosynthesis related genes are highlighted in pink.
** DIMBOA biosynthesis-related genes are highlighted in purple.
