# Supplementary material for: A secreted Ustilago maydis effector promotes virulence by targeting anthocyanin biosynthesis in maize
Source: eLife. 2014 Jan 28;3:e01355. doi: 10.7554/eLife.01355 (PMC3904489; doi:10.7554/eLife.01355)
Supplement: Figure 4—source data 1. — DOI: http://dx.doi.org/10.7554/eLife.01355.010 [file elife01355s003.xlsx]

## Sheet: Figure 4 - Source data 1
Figure 4 - source data 1. Markers identified by metabolite fingerprinting (UPLC-ESI-TOF-MS analysis) in leaves of Zea maize 6 days post infection and verified by UHPLC-ESI-QTOF-MS/MS analysis or coelution.
ID	Metabolite marker	Pathway of	RT (min)	Detected as	Sum formula	Calc. exact mass (Da)	Data base	Identity confirmed by	MS/MS fragments	CE (V)
1	2,4-dihydroxy-1,4-benzoxazin-3-one glucoside (DIBOA-glucoside)	Benzoxazin	2.4	[M+H]+	C14H17NO9	343.0903	KEGG	A1	[M+H]+ 344.0977, 182.0425, 164.0322 (in source fragments)	0
2	Cyanidin 3-glucoside	Anthocyanin	3.0	[M+H]+	C21H21O11+	449.1084	KEGG	B2, Metlin: 64268 (for Cyanidin 3,5-di-O-glucoside), 515 nm	[M+H]+ 449.1072, 287.0513	20
3	Cyanidin 3-(6''-malonylglucoside)	Anthocyanin	3.5	[M+H]+	C24H23O14+	535.1088	KEGG	B2, Metlin: 64268 (for Cyanidin 3,5-di-O-glucoside), 515 nm	[M+H]+ 535.1097, 287.0555	20
4	Cyanidin 3-(3'',6''-dimalonylglucoside)	Anthocyanin	3.7	[M+H]+	C27H25O17+	621.1092	KEGG	B2, Metlin: 64268 (for Cyanidin 3,5-di-O-glucoside), 515 nm	[M+H]+ 621.1104, 287.0558	20
5	Isoorientin 2''-O-rhamnoside	Flavonoid	3.6	[M+H]+	C27H30O15	594.1585	KEGG	A3	[M+H]+ 595.1644, 449.1073, 431.0972, 413.0869, 395.0757, 383.0762, 353.0655, 329.0654, 299.0549	25
6	Orientin 2''-O-rhamnoside	Flavonoid	4.3	[M+H]+	C27H30O15	594.1585		A3	[M+H]+ 595.1644, 449.1062, 431.0962, 413.0857, 395.0746, 367.0800, 329.0645, 299.0540	25
7	Quercetin 3-O-glucoside-rhamnoside	Flavonoid	3.9	[M+H]+	C27H30O16	610.1534	Metlin	A, Metlin: 64941 (for Quercetin 3-O-glucoside)	[M+H]+ 611.1659, 465.1030, 303.0492	25
8	Ferulic acid	Phenylpropanoid	3.9	[M+H]+	C10H10O4	194.0579	KEGG	C
A) MS/MS fragment information from literature or data base
B) MS/MS fragment information from literature or data base and UV/VIS absorption maxima
C) Coelution with identical standard
Metabolite data bases:
KEGG (http://www.genome.jp/kegg/ligand.html)
Metlin (http://metlin.scripps.edu/index.php)
Literature:
1 Djamei A., Schipper K., Rabe F., Ghosh A., Vincon V., Kahnt J., et al. (2011). Metabolic priming by a secreted fungal effector. Nature, 478:395-8. doi:10.1038/nature10454
2 Fossen T., Slimestad R. and Andersen M. (2001). Anthocyanins from Maize (Zea mays) and Reed Canarygrass (Phalaris arundinacea). J. Agric. Food Chem., 49:2318-2321
3 Ferreyra M.L.F., Rodriguez E., Casas M.I., Labadie G., Grotewold E. and Casati P. (2013). Identification of a Bifunctional Maize C- and O-Glucosyltransferase. J. Biol. Chem., 288:31678-31688. doi: 10.1074/jbc.M113.510040
