# Supplementary material for: A secreted Ustilago maydis effector promotes virulence by targeting anthocyanin biosynthesis in maize
Source: eLife. 2014 Jan 28;3:e01355. doi: 10.7554/eLife.01355 (PMC3904489; doi:10.7554/eLife.01355)
Supplement: Figure 12—source data 1. — DOI: http://dx.doi.org/10.7554/eLife.01355.020 [file elife01355s004.xlsx]

## Sheet: Figure 12 - Source data 1
Figure 12 - Source data 1. List of upregulated maize genes after SG200Δtin2 infection (vs SG200) *
Column #	Column ID	Entrez Gene	Gene Symbol	Gene Title	RefSeq Transcript ID	p-value(Attribute)	p-value(tin2 vs. SG200)	Ratio(tin2 vs. SG200)	Fold-Change(tin2 vs. SG200)	Fold-Change(tin2 vs. SG200) (Description)	F(Attribute)	SS(Attribute)	SS(Error)	F(Error)	Description	Arabidopsis homologue
15441	Zm.9873.1.A1_at	100282076	LOC100282076	lichenase-2	NM_001154989	8.51151e-05	0.000410123	7.23305	7.23305	tin2 up vs SG200	65.2002	32.1467	1.47914	1
13254	Zm.704.1.S1_at	542312	xet1	xyloglucan endotransglycosylase homolog1	NM_001111897	1.43331e-05	9.20178e-06	6.69349	6.69349	tin2 up vs SG200	120.502	14.3844	0.358111	1
8959	Zm.3384.1.A1_a_at	100280933 /// 100282452 /// 100285533	LOC100280933 /// LOC100282452 /// LOC100285533	subtilisin-chymotrypsin inhibitor CI-1B /// subtilisin-chymotrypsin inhibitor CI-1B ///	NM_001153853 /// NM_001158424 /// NM_001245889	0.000563348	0.00102305	5.62016	5.62016	tin2 up vs SG200	33.3242	17.6179	1.58605	1
4145	Zm.15219.2.A1_a_at	100384341	LOC100384341	uncharacterized LOC100384341	NM_001176892	0.00218775	0.000775177	4.99313	4.99313	tin2 up vs SG200	20.1094	8.30184	1.2385	1	mob1-like protein
9012	Zm.3427.1.A1_at	100285831	LOC100285831	cortical cell-delineating protein	NM_001158721	0.000337269	0.000115211	4.95168	4.95168	tin2 up vs SG200	40.0985	8.1681	0.611102	1
13261	Zm.7043.2.S1_a_at	100381344	LOC100381344	protochlorophyllide reductase A	NM_001174212	0.000865091	0.000796187	4.88454	4.88454	tin2 up vs SG200	28.4848	11.5562	1.21709	1
7696	Zm.2139.1.S1_at	100274481	LOC100274481	uncharacterized LOC100274481	NM_001148840	4.5496e-05	0.000157592	4.85747	4.85747	tin2 up vs SG200	81.0356	18.018	0.667041	1	xylanase inhibitor protein
8960	Zm.3384.1.A1_x_at	100282452 /// 100285533	LOC100282452 /// LOC100285533	subtilisin-chymotrypsin inhibitor CI-1B /// subtilisin-chymotrypsin inhibitor CI-1B	NM_001158424 /// NM_001245889	0.0018126	0.00187817	4.48639	4.48639	tin2 up vs SG200	21.6048	10.9328	1.5181	1
6907	Zm.1846.1.A1_at	100283216	LOC100283216	retrotransposon protein SINE subclass	NM_001156118	0.00269012	0.0015166	4.41541	4.41541	tin2 up vs SG200	18.5707	8.45821	1.36638	1
12385	Zm.6299.1.A1_at	100217283	LOC100217283	uncharacterized LOC100217283	NM_001143634	0.00233591	0.00371453	4.3365	4.3365	tin2 up vs SG200	19.6101	12.4861	1.91016	1	GPI-nchored protein
11830	Zm.5885.1.A1_at	100278710	LOC100278710	uncharacterized LOC100278710	---	0.00225194	0.00234161	4.29104	4.29104	tin2 up vs SG200	19.8877	10.3444	1.56042	1	hypothetical protein [Zea mays]
7009	Zm.186.1.S1_at	100281975	LOC100281975	Bowman-Birk type wound-induced proteinase inhibitor WIP1	NM_001154892	2.99111e-07	6.37974e-05	3.83585	3.83585	tin2 up vs SG200	445.584	52.0218	0.350249	1
4166	Zm.1527.2.A1_a_at	100284736	LOC100284736	xyloglucan endotransglucosylase/hydrolase protein 23	NM_001157631	0.000823969	0.00452822	3.83285	3.83285	tin2 up vs SG200	29.0001	16.8227	1.74027	1
1420	Zm.11896.1.A1_s_at	100285804	LOC100285804	SNF1-related protein kinase regulatory subunit beta-1	NM_001158694	6.67017e-05	0.00053492	3.77271	3.77271	tin2 up vs SG200	70.9734	17.3855	0.734872	1
907	Zm.10818.1.S1_at	100273163	csu868(trp)	LOC100273163	NM_001147609	0.000223127	0.000116048	3.72437	3.72437	tin2 up vs SG200	46.4619	6.41061	0.413927	1	indole synthase
12829	Zm.6680.1.A1_at	100276152	LOC100276152	uncharacterized LOC100276152	---	0.000111879	0.000173181	3.72159	3.72159	tin2 up vs SG200	59.2595	9.42249	0.477012	1	hypothetical protein [Zea mays]
14344	Zm.8654.1.A1_at	100280034	LOC100280034	uncharacterized LOC100280034	NM_001152977	6.32899e-05	0.000482891	3.6853	3.6853	tin2 up vs SG200	72.2795	16.4492	0.682733	1	Cytochrome p450
1419	Zm.11896.1.A1_at	100285804	LOC100285804	SNF1-related protein kinase regulatory subunit beta-1	NM_001158694	5.31732e-05	0.000375531	3.64572	3.64572	tin2 up vs SG200	76.7793	15.6635	0.61202	1
713	Zm.10534.1.A1_x_at	100281253	LOC100281253	receptor protein kinase CLAVATA1	NM_001154172	0.000113753	0.000354755	3.51701	3.51701	tin2 up vs SG200	58.9157	11.1258	0.566531	1
4349	Zm.15516.1.S1_at	100279678	umc1994	LOC100279678	---	5.41874e-05	6.54928e-05	3.44363	3.44363	tin2 up vs SG200	76.2784	7.60354	0.299044	1	trehalose-6-phosphate synthase
15417	Zm.9845.1.S1_at	100272820	TIDP2793	LOC100272820	NM_001147273	8.57656e-06	0.000788142	3.38082	3.38082	tin2 up vs SG200	143.56	34.2218	0.715137	1	pathogenesis-related maize seed protein
11660	Zm.5757.1.A1_at	606456	pco061287(609)	LOC606456	NM_001112319	0.000127172	0.000205678	3.08153	3.08153	tin2 up vs SG200	56.6564	7.02856	0.372167	1	laccase 1	AtLAC7, AT3G09220
294	Zm.10101.1.A1_at	---	---	---	---	1.05681e-06	1.12425e-05	3.07114	3.07114	tin2 up vs SG200	291.525	12.9837	0.133611	1
4611	Zm.15871.1.A1_at	100275436	LOC100275436	Uncharacterized LOC100275436	---	0.00013665	0.000839299	3.04542	3.04542	tin2 up vs SG200	55.244	11.2718	0.612111	1	N/A
4364	Zm.15533.1.S1_at	100282827	LOC100282827	cytokinin-O-glucosyltransferase 2	NM_001155733	7.54215e-06	0.00015252	3.03706	3.03706	tin2 up vs SG200	149.976	16.2821	0.325695	1
14537	Zm.8868.1.A1_at	100275200	LOC100275200	uncharacterized LOC100275200	NM_001149348	3.00298e-07	1.61495e-07	2.97122	2.97122	tin2 up vs SG200	444.992	4.43814	0.0299205	1	cold induced
5078	Zm.16502.4.A1_at	100277865 /// 100280121 /// 100304048	LOC100277865 /// LOC100280121 /// LOC100304048	uncharacterized LOC100277865 /// uncharacterized LOC100280121 /// uncharacterized LOC10	NM_001151321 /// NM_001153057	2.76932e-05	0.000114641	2.964	2.964	tin2 up vs SG200	96.1586	9.02018	0.281416	1	hypothetical protein [Zea mays]
283	Zm.10093.1.A1_at	---	---	---	---	0.000980024	0.00301562	2.90961	2.90961	tin2 up vs SG200	27.2025	8.42615	0.929271	1
7039	Zm.1869.1.S1_at	100274336	pco100812	LOC100274336	NM_001148697	4.24375e-06	9.5669e-05	2.85505	2.85505	tin2 up vs SG200	182.298	14.951	0.246042	1	nadph dehydrogenase
2987	Zm.13691.1.S1_at	100282761	LOC100282761	inositolphosphorylceramide-B C-26 hydroxylase	NM_001155667	2.66338e-05	9.16469e-06	2.84222	2.84222	tin2 up vs SG200	97.4562	3.50725	0.107964	1
1978	Zm.12612.1.A1_at	---	---	---	---	3.35281e-05	0.00366315	2.81858	2.81858	tin2 up vs SG200	90.0361	28.4366	0.947505	1
1974	Zm.12605.1.S1_at	100274683 /// 100303807	LOC100274683 /// LOC100303807	uncharacterized LOC100274683 /// uncharacterized LOC100303807	---	0.00846191	0.00392219	2.79854	2.79854	tin2 up vs SG200	11.7219	3.75633	0.96136	1	N/A
8375	Zm.281.1.S1_s_at	542299	sip1	stress-induced protein1	NM_001111886	3.23269e-06	0.00093712	2.78383	2.78383	tin2 up vs SG200	199.893	35.9458	0.539477	1
8342	Zm.2781.1.A1_at	---	---	---	---	0.000212649	0.000126244	2.77177	2.77177	tin2 up vs SG200	47.2613	4.03925	0.256399	1
5394	Zm.16890.1.A1_at	100273286	LOC100273286	uncharacterized LOC100273286	NM_001147727	0.00120952	0.000607426	2.77115	2.77115	tin2 up vs SG200	25.1568	3.80742	0.454043	1	kda proline-rich protein
10126	Zm.4398.1.S1_at	100278152	cl23834_1	LOC100278152	NM_001151520	1.77902e-05	1.2032e-05	2.76789	2.76789	tin2 up vs SG200	111.92	4.20041	0.112592	1	glucan endo- -beta-glucosidase
15379	Zm.9811.1.A1_at	---	---	---	---	2.1303e-05	0.000187531	2.73663	2.73663	tin2 up vs SG200	105.22	10.1033	0.288061	1
5494	Zm.16988.4.A1_at	100382727	LOC100382727	uncharacterized LOC100382727	NM_001175446	0.00473008	0.00165241	2.69217	2.69217	tin2 up vs SG200	14.8717	3.11486	0.628349	1	tublin beta
6881	Zm.18432.1.S1_at	100285183	LOC100285183	subtilisin-like protease	NM_001158077	3.0381e-05	0.00014476	2.68051	2.68051	tin2 up vs SG200	93.1437	7.81901	0.251837	1
12825	Zm.6673.1.A1_at	100278360	cl11315_1a	LOC100278360	NM_001151661	0.000195923	0.000629887	2.65004	2.65004	tin2 up vs SG200	48.6527	6.82395	0.420776	1	unknown [Zea mays]
9762	Zm.409.1.S1_at	542314	incw1	cell wall invertase1	NM_001111899	9.44026e-06	3.34176e-06	2.61696	2.61696	tin2 up vs SG200	138.947	3.0062	0.0649067	1
1641	Zm.12164.1.A1_at	100193480	LOC100193480	uncharacterized LOC100193480	NM_001138595	6.31019e-05	0.000949836	2.60885	2.60885	tin2 up vs SG200	72.3541	11.4722	0.475667	1	hypothetical protein [Zea mays]
9937	Zm.4252.1.A1_at	100191631	LOC100191631	uncharacterized LOC100191631	NM_001137060	3.55467e-05	5.78781e-05	2.58749	2.58749	tin2 up vs SG200	88.2406	4.97856	0.169261	1	beta-galactosidase precursor
15243	Zm.9675.1.A1_at	100285638	LOC100285638	chitinase 2	NM_001158529	4.92576e-06	0.00137207	2.52458	2.52458	tin2 up vs SG200	173.318	29.5225	0.511012	1
13695	Zm.7685.1.A1_a_at	100278578	LOC100278578	uncharacterized LOC100278578	NM_001151810	2.20743e-05	8.52274e-05	2.51046	2.51046	tin2 up vs SG200	103.945	6.29985	0.181823	1	hypothetical protein [Zea mays]
14888	Zm.9297.1.A1_at	100275777	LOC100275777	uncharacterized LOC100275777	---	5.09979e-06	0.00346844	2.50671	2.50671	tin2 up vs SG200	171.289	41.5994	0.728582	1	hypothetical protein [Zea mays]
9721	Zm.4051.1.A1_at	100282881	LOC100282881	protein SUR2	NM_001155787	0.00116996	0.000528953	2.46879	2.46879	tin2 up vs SG200	25.4707	2.87828	0.339011	1
6854	Zm.18405.1.A1_at	100193248	LOC100193248	uncharacterized LOC100193248	NM_001138397	0.000395308	0.000551326	2.44535	2.44535	tin2 up vs SG200	37.8767	4.25539	0.337045	1	N/A
5112	Zm.16514.1.S1_at	100273612	LOC100273612	uncharacterized LOC100273612	NM_001148028	0.000148018	4.80107e-05	2.41961	2.41961	tin2 up vs SG200	53.7131	2.45206	0.136954	1	hypothetical protein [Zea mays]
1279	Zm.11741.1.S1_at	100384197	LOC100384197	uncharacterized LOC100384197	NM_001176772	7.74173e-05	0.000347369	2.41596	2.41596	tin2 up vs SG200	67.3896	6.21281	0.276577	1	hypothetical protein [Zea mays]
4823	Zm.16176.1.A1_s_at	100273104	LOC100273104	uncharacterized LOC100273104	NM_001147553	0.00020557	0.00269196	2.40613	2.40613	tin2 up vs SG200	47.8317	9.56254	0.599762	1	Peroxidase 1	Peroxidase 3, AT1G05260
13771	Zm.7780.1.A1_at	100274595	umc1299	LOC100274595	NM_001148948	0.0017073	0.00259467	2.38432	2.38432	tin2 up vs SG200	22.1006	4.26334	0.578718	1	aba 8 -hydroxylase
8374	Zm.281.1.S1_at	542299	sip1	stress-induced protein1	NM_001111886	0.00213315	0.00453828	2.37082	2.37082	tin2 up vs SG200	20.3049	4.86649	0.719012	1
2890	Zm.13605.1.S1_at	100281949	pco084394	LOC100281949	NM_001154867	9.74582e-05	0.000164144	2.36175	2.36175	tin2 up vs SG200	62.1901	4.14845	0.200118	1	aminotransferase 1
12003	Zm.6021.1.A1_at	---	---	---	---	2.24347e-06	1.69697e-05	2.32498	2.32498	tin2 up vs SG200	226.165	6.56161	0.0870375	1
1764	Zm.12322.1.A1_at	732831	pco105881	LOC732831	NM_001112441	0.00314412	0.00117754	2.31855	2.31855	tin2 up vs SG200	17.478	2.31409	0.3972	1	nucleotide sugar epimerase
13568	Zm.7493.1.A1_at	---	---	---	---	0.00233412	0.00416678	2.30767	2.30767	tin2 up vs SG200	19.6159	4.25665	0.651	1
6312	Zm.17838.1.S1_at	100281017	psk3	phytosulfokine peptide precursor3	NM_001153936	4.13664e-05	6.33153e-05	2.3009	2.3009	tin2 up vs SG200	83.7438	3.74633	0.134207	1
13697	Zm.7685.1.A1_x_at	100278578	LOC100278578	uncharacterized LOC100278578	NM_001151810	0.000102627	0.000344579	2.29019	2.29019	tin2 up vs SG200	61.0768	4.9543	0.243348	1	hypothetical protein [Zea mays]
14394	Zm.8714.1.A1_at	542136	ACO31	acc oxidase	NM_001111764	0.000210476	0.000190157	2.28263	2.28263	tin2 up vs SG200	47.4336	3.07647	0.194575	1
13961	Zm.809.1.A1_at	100284608	LOC100284608	calcium sensing receptor	NM_001157503	6.44003e-05	0.00100343	2.27412	2.27412	tin2 up vs SG200	71.8443	8.53936	0.356578	1
12640	Zm.6507.1.S1_at	100191970	TIDP3195	LOC100191970	NM_001137394	0.00237976	0.00349583	2.25136	2.25136	tin2 up vs SG200	19.4704	3.69955	0.570028	1	desaturase cytochrome b5 protein
3379	Zm.14044.1.A1_at	100275866	LOC100275866	uncharacterized LOC100275866	NM_001149835	0.00332546	0.00342565	2.24657	2.24657	tin2 up vs SG200	17.0988	3.20503	0.562325	1	kelch repeat-containing f-box-like protein
1506	Zm.12004.1.S1_at	732825	HYD3	beta-carotene hydroxylase	NM_001112437	5.78599e-05	0.000628327	2.2369	2.2369	tin2 up vs SG200	74.5643	7.13044	0.286884	1
921	Zm.10830.1.S1_at	100280966	LOC100280966	BRASSINOSTEROID INSENSITIVE 1-associated receptor kinase 1	NM_001153886	5.70783e-07	0.00282599	2.21007	2.21007	tin2 up vs SG200	358.658	59.6548	0.498984	1
5160	Zm.16538.1.S1_at	100384044	LOC100384044	uncharacterized LOC100384044	NM_001176651	3.38785e-06	0.00258366	2.20967	2.20967	tin2 up vs SG200	196.747	31.5451	0.481	1	pdr-like abc transporter
2164	Zm.1281.1.S1_at	100384741	LOC100384741	uncharacterized LOC100384741	---	3.98645e-05	0.000255285	2.20607	2.20607	tin2 up vs SG200	84.8198	5.62341	0.198895	1	serine threonine-protein kinase
1599	Zm.12114.1.S1_at	100284738	LOC100284738	DNA-binding protein RAV1	NM_001157633	0.000997344	0.000578603	2.20512	2.20512	tin2 up vs SG200	27.0266	2.41783	0.268384	1
5819	Zm.17344.1.S1_at	100382154	LOC100382154	uncharacterized LOC100382154	NM_001174914	0.000442638	0.00192816	2.20454	2.20454	tin2 up vs SG200	36.3645	5.15706	0.425447	1	hypothetical protein [Zea mays]
14407	Zm.8725.1.A1_at	100502277	LOC100502277	uncharacterized LOC100502277	NM_001196754	4.87336e-06	0.000425613	2.18467	2.18467	tin2 up vs SG200	173.948	13.5618	0.233894	1	unknown [Zea mays]
6456	Zm.17997.1.A1_at	100282545	pco129777b	LOC100282545	NM_001155453	6.46557e-05	0.000321251	2.18047	2.18047	tin2 up vs SG200	71.7456	5.02019	0.209916	1	phosphoethanolamine n-methyltransferase
9832	Zm.4147.1.A1_x_at	100384638	LOC100384638	uncharacterized LOC100384638	NM_001177130	0.000142198	0.00223822	2.16964	2.16964	tin2 up vs SG200	54.4765	7.86969	0.433381	1	hypothetical protein [Zea mays]
11209	Zm.5340.1.A1_at	100304205	LOC100304205	uncharacterized LOC100304205	NM_001165655	4.06593e-06	0.000171325	2.15599	2.15599	tin2 up vs SG200	184.961	10.0121	0.162392	1	hypothetical protein [Zea mays]
4363	Zm.15532.1.S1_at	100279598	LOC100279598	uncharacterized LOC100279598	NM_001152595	0.00409946	0.00416467	2.15257	2.15257	tin2 up vs SG200	15.7447	2.87112	0.547063	1	transposon protein
1068	Zm.11322.1.S1_at	100216791	LOC100216791	uncharacterized LOC100216791	NM_001143190	3.65136e-05	2.14693e-05	2.144	2.144	tin2 up vs SG200	87.428	2.24794	0.0771356	1	91a protein
13696	Zm.7685.1.A1_at	100278578	LOC100278578	uncharacterized LOC100278578	NM_001151810	5.65009e-05	0.000205105	2.13994	2.13994	tin2 up vs SG200	75.1813	4.25767	0.169896	1	hypothetical protein [Zea mays]
2944	Zm.13650.1.A1_at	100274424	LOC100274424	uncharacterized LOC100274424	NM_001148783	0.00937348	0.0041667	2.12657	2.12657	tin2 up vs SG200	11.2283	1.98355	0.529967	1	hypothetical protein [Zea mays]
11443	Zm.555.1.S1_at	542633	siaf244694b	LOC542633	NM_001112158	2.57948e-06	0.0012566	2.11943	2.11943	tin2 up vs SG200	215.748	23.3688	0.324946	1	glutathione s-transferase
1220	Zm.11677.2.A1_at	100125645	umc2504	LOC100125645	NM_001112576	4.8369e-05	0.00258301	2.10784	2.10784	tin2 up vs SG200	79.3378	11.2505	0.425415	1	lob domain protein
917	Zm.10827.1.S1_at	100505456	ysl12	yellow stripe-like transporter 12	NM_001198539	8.62328e-05	2.75957e-05	2.10449	2.10449	tin2 up vs SG200	64.9043	1.73263	0.0800856	1
5564	Zm.17115.1.S1_at	---	---	---	---	0.000270486	0.00260622	2.10363	2.10363	tin2 up vs SG200	43.3881	6.1418	0.424665	1
1554	Zm.12065.1.S1_at	100275823	LOC100275823	uncharacterized LOC100275823	NM_001149817	0.000936832	0.000742322	2.09668	2.09668	tin2 up vs SG200	27.6597	2.38125	0.258273	1	hypothetical protein [Zea mays]
12390	Zm.6303.1.S1_at	---	---	---	---	2.31995e-05	2.7676e-05	2.08585	2.08585	tin2 up vs SG200	102.187	2.66577	0.0782616	1
6598	Zm.18116.1.S1_at	100285804	LOC100285804	SNF1-related protein kinase regulatory subunit beta-1	NM_001158694	5.22942e-05	0.00238923	2.08237	2.08237	tin2 up vs SG200	77.2239	10.2694	0.398946	1
9073	Zm.3483.1.A1_at	100501691	LOC100501691	uncharacterized LOC100501691	NM_001196366	2.18857e-05	0.000331929	2.08135	2.08135	tin2 up vs SG200	104.251	6.52752	0.18784	1	unknown [Zea mays]
8918	Zm.3339.1.A1_at	100191792	pco148104	LOC100191792	NM_001137217	8.45682e-05	0.000501782	2.07402	2.07402	tin2 up vs SG200	65.3469	4.71823	0.216608	1	dormancy auxin associated expressed
7805	Zm.2248.1.A1_at	100281866	si707035f08	LOC100281866	NM_001154786	0.000136147	0.00120911	2.06955	2.06955	tin2 up vs SG200	55.3157	5.53474	0.300172	1	phosphoribulokinase precursor
6858	Zm.18409.1.A1_at	100191200	pco099903(195)	LOC100191200	NM_001136635	4.94843e-06	3.2907e-05	2.05357	2.05357	tin2 up vs SG200	173.048	4.59276	0.0796209	1	systemin receptor sr160 precursor
13245	Zm.7031.1.A1_at	100141385	LOC100141385	CBL-interacting protein kinase	NM_001115006	0.00130822	0.00236536	2.05241	2.05241	tin2 up vs SG200	24.4301	3.10914	0.3818	1
13900	Zm.7998.1.A1_at	100273454	LOC100273454	uncharacterized LOC100273454	NM_001147891	2.62675e-06	0.00223595	2.04982	2.04982	tin2 up vs SG200	214.428	26.5884	0.37199	1	cinnamyl alcohol dehydrogenase	cinnamyl alcohol dehydrogenase 7, AT4G37980
12808	Zm.6656.1.A1_at	100284348	LOC100284348	Bowman-Birk type bran trypsin inhibitor	NM_001157243	0.000177908	0.00244164	2.03114	2.03114	tin2 up vs SG200	50.3404	6.30207	0.375567	1
11315	Zm.5431.1.A1_at	100284232	umc1785	LOC100284232	NM_001157127	0.00138006	0.000451884	2.02756	2.02756	tin2 up vs SG200	23.9457	1.5615	0.19563	1	ralf precursor
8729	Zm.315.1.A1_at	542571	pox2	peroxidase	NM_001112110	5.42977e-07	0.00234214	2.02607	2.02607	tin2 up vs SG200	364.729	44.588	0.366749	1		Peroxidase 3, AT1G05260
14453	Zm.8777.1.A1_at	100192711 /// 100279677	LOC100192711 /// LOC100279677	uncharacterized LOC100192711 /// uncharacterized LOC100279677	NM_001137913	7.38603e-05	0.000191017	2.00843	2.00843	tin2 up vs SG200	68.5019	3.17705	0.139137	1	unknown [Zea mays]
6633	Zm.18148.1.A1_at	100281111	LOC100281111	Protein kinase	NM_001154030	1.06323e-06	0.00369263	2.00246	2.00246	tin2 up vs SG200	290.931	41.3963	0.426867	1
*Lignin biosynthesis-related genes are highlighted in light brown
