# Supplementary material for: A secreted Ustilago maydis effector promotes virulence by targeting anthocyanin biosynthesis in maize
Source: eLife. 2014 Jan 28;3:e01355. doi: 10.7554/eLife.01355 (PMC3904489; doi:10.7554/eLife.01355)
Supplement: Supplementary file 1. — Plasmids used in this study. DOI: http://dx.doi.org/10.7554/eLife.01355.024 [file elife01355s005.xlsx]

## Sheet: Supplementary file 1
	Supplementary file 1. Plasmids used in this study
	Plasmid		Note
	pIP-Tin21-206		For generation of complementation strain in SG200Δ19A_1 shown in Figure 1.
	pIP-Tin21-202		For generation of complementation strain in SG200Δ19A_1 shown in Figure 1.
	pIP-Tin21-161		For generation of complementation strain in SG200Δ19A_1 shown in Figure 1.
	pIP-Tin21-76		For generation of complementation strain in SG200Δ19A_1 shown in Figure 1.
	pIP-Tin2AAAAA		For generation of complementation strain in SG200Δ19A_1 shown in Figure 1.
	p123Pcmu1Tin21-25-mCherry-Tin226-207		For visualization of protein secretion shown in Figure 6.
	p123-PotefTin2-HA		For constitutive over expression of Tin2_HA shown in Figure 5
	p35S-mCherry		Djamei et al. (2011).
	p35S-Tin226-207		For transient expression in maize shown in Figure 6.
	p35S-Tin226-202		For transient expression in maize shown in Figure 6.
	p35S-mCherry-Tin226-207		For transient expression in maize shown in Figure 6.
	pGBKT7		Clontech
	pGBKT7-Tin226-207		For yeast two hybrid assay shown in Supplementary Figure 8.
	pGBKT7-Tin226-206		For yeast two hybrid assay shown in Supplementary Figure 8.
	pGBKT7-Tin226-202		For yeast two hybrid assay shown in Supplementary Figure 8.
	pGBKT7-Tin226-161		For yeast two hybrid assay shown in Supplementary Figure 8.
	pGBKT7-Tin226-76		For yeast two hybrid assay shown in Supplementary Figure 8.
	pGADT7		Clontech
	pGADT7-ZmTTK1		For yeast two hybrid assay shown in Supplementary Figure 8.
	pGADT7-ZmTTK11-447		For yeast two hybrid assay shown in Supplementary Figure 8.
	pGADT7-ZmTTK1413-725		For yeast two hybrid assay shown in Supplementary Figure 8.
	pGADT7-ZmTTK1231-541		For yeast two hybrid assay shown in Supplementary Figure 8.
	pGADT7-ZmTTK1231-412		For yeast two hybrid assay shown in Supplementary Figure 8.
	pBIN19AN-HA-ZmTTK1-IgG		For transient expression in N. benthamiana shown in Figure 10.
	pBIN19AN-ZmTTK1-HA-IgG		For transient expression in N. benthamiana shown in Figure 10.
	pBIN19AN-ZmTTK1S279/282A-HA-IgG		For transient expression in N. benthamiana shown in Figure 10.
	pBIN19AN-myc-Tin226-207		For transient expression in N. benthamiana shown in Figure 10.
	pBIN19AN-myc-Tin226-202		For transient expression in N. benthamiana shown in Figure 10.
	p35S-ZmTTK1		For transient expression in maize shown in Figure 11.
	p35S-ZmTTK1S279/282A		For transient expression in maize shown in Figure 11.
	pRSET-GST-Tin226-207		For recombinant protein shown in Supplementary Figure 9.
	pRSET-GST-Tin226-202		For recombinant protein shown in Supplementary Figure 9.
	pPR-IBA102-ZmTTK1		For recombinant protein shown in Supplementary Figure 9.
