# Supplementary material for: A secreted Ustilago maydis effector promotes virulence by targeting anthocyanin biosynthesis in maize
Source: eLife. 2014 Jan 28;3:e01355. doi: 10.7554/eLife.01355 (PMC3904489; doi:10.7554/eLife.01355)
Supplement: Supplementary file 2. — Primers used in this study. DOI: http://dx.doi.org/10.7554/eLife.01355.025 [file elife01355s006.xlsx]

## Sheet: Supplementary file 2
	Supplementary file 2. Primers used in this study*
	Name	Sequence (5’ - 3’)	Notes 1	Note 2
	Tin2tnc-F**	GGAGGCTTATTCAACGCTCT	Promoter region	For pIP- plasmids
	Tin2tnc4-R***	GCGGCGCGCCTTAAGGGAAGCGAGGGAGCAGATTGTC	AscI, for Tin226-206
	Tin2tnc3-R	GCGGCGCGCCTTAGAGCAGATTGTCGAACTCGG	AscI, for Tin226-202
	Tin2tnc2-R	GCGGCGCGCCTTAGATCTGCGCGAACGTGTG	AscI, for Tin226-161
	Tin2tnc1-R	GCGGCGCGCCTTAAGATCCCCAACCCATATC	AscI, for Tin226-76
	Tin2mC5aa-R	GCGGCGCGCCTCAAGCAGCGGCGGCAGCGAGCAGATTGTCGAAC	AscI, for Tin2AAAAA
	Tin2ox-F2	GCCCATGGTCATGAATAGACTTCAGTCC	NcoI, for Tin21-207_HA	For p123Potef plasmids
	Tin2oxHA-R	GCGCGGCCGCTCAGGCATAGTCGGGCACGTCGTAGGGGTAAAGAGGGAAGCGAGGGAGCAGATTGTCGAACTCGGATTGAG	NotI, for Tin21-207_HA
	Tin2ORF-F4	GCGAATTCACCATGACTGGCGGCTTTGACTACG	EcoRI, for Tin226-	For p35S- plasmids
	Tin2ORF-R3	GCTCTAGATCAAAGAGGGAAGCGAGGGAGCAG	XbaI, for Tin226-207
	Tin2tnc3-R3	GCTCTAGATCAGAGCAGATTGTCGAACTCGG	XbaI, for Tin226-202
	ZmTTK1ox-F3	GCGAATTCACCATGGCGGCGCCGGGGCTGGACAA	EcoRI, for ZmTTK1
	ZmTTK1ox-R3	GCTCTAGATTAGTACGAGAAAGAAAGCCATG	XbaI, for ZmTTK1
	Tin2dSP-F	GCCATATGACTGGCGGCTTTGACTACG	NdeI, for Tin226-; This is also used for qPCR of tin2 as forward primer	For pGBKT7- and pGADT7- plasmids
	Tin2tnc4-R2	GCGGATCCTTAAGGGAAGCGAGGGAGCAGATTGTC	BamHI, for Tin226-206
	Tin2tnc3-R2	GCGGATCCTTAGAGCAGATTGTCGAACTCGG	BamHI, for Tin226-202
	Tin2tnc2-R2	GCGGATCCTTAGATCTGCGCGAACGTGTG	BamHI, for Tin226-161
	Tin2tnc1-R2	GCGGATCCTTAAGATCCCCAACCCATATC	BamHI, for Tin226-76; This is also used for qPCR of tin2 as reverse primer
	Tin2mC5aa-R2	GCGGATCCTCAAGCAGCGGCGGCAGCGAGCAGATTGTCGAAC	BamHI, for Tin2AAAAA
	ZmTTK1-F1	GCGAATTCGCGGCGCCGGGGCTGGACAA	EcoRI, for ZmTTK11-
	ZmTTK1-R4	GCCTCGAGTTAGTACGAGAAAGAAAGCCATG	XhoI, for ZmTTK1-725
	ZmTTK1-R5	GCCTCGAGTTAAAGGCAAACATCCATTCCTG	XhoI, for ZmTTK1-447
	ZmTTK1-F3	GCGAATTCTCGGTTGTTGCTGGAAGG	EcoRI, for ZmTTK1413-
	ZmTTK1-F5	GCGAATTCACTGTGTATGGGAGATACAAG	EcoRI, for ZmTTK1231-
	ZmTTK1-R8	GCCTCGAGTTAATTTAAGACGATGGGGAAATC	XhoI, for ZmTTK1-412
	Tin2myc-F	GCGGGCCCATGGAGGAGCAGAAGCTGATC	ApaI, myc_Tin2	For pBIN19AN- plasmids
	Tin2ox-R3	GCGCGGCCGCTCAAAGAGGGAAGCGAGGG	NotI, myc_Tin226-207
	Tin2tnc3ox-R	GCGCGGCCGCTCAGAGCAGATTGTCGAACTCGG	NotI, myc_Tin226-202
	ZmTTK1ha-F3	GCGGGCCCATGGCGTACCCCTACGACGTGCCCGACTATGCCGCGCCGGGGCTGGACAAGGTCATGGCGTTCCTC	ApaI, HA_ZmTTK1
	ZmTTK1ha-R	GCGCGGCCGCTTAGTACGAGAAAGAAAGCCATG	NotI, HA_ZmTTK1
	ZmTTK1ha-F2	GCGGGCCCATGGCGGCGCCGGGGCTGGACAA	ApaI, ZmTTK1_HA
	ZmTTK1ha-R2	GCGCGGCCGCCGGCATAGTCGGGCACGTCGTAGGGGTACGCGTACGAGAAAGAAAGCCATGGATGCTGTAGTGCTTC	NotI, ZmTTK1_HA
	UmPpi-F	ACATCGTCAAGGCTATCG	U. maydis ppi	For qPCR
	UmPpi-R	AAAGAACACCGGACTTGG
	ZmGAPDH-F	CTTCGGCATTGTTGAGGGTTTG	Z. mays GAPDH
	ZmGAPDH-R	TCCTTGGCTGAGGGTCCGTC
	ZmPAL1-F	CATGTTCGCGCAGTTCTCCG	Z. mays PAL
	ZmPAL1-R	TGCCCTTGAAGCCGTAGTCC
	ZmCHS-F	TCTCCGACTGGAACTCCATC	Z. mays CHS
	ZmCHS-R	CTGGACATGTTGCCGTACTC
	ZmCHI1-F	ACTGCGTGGCGTTCTGGAAG	Z. mays CHI
	ZmCHI1-R	GCGAGTGCGTGAAGAGGATG
	ZmFHT1-F	GATGTACCGCCGCAAGATGG	Z. mays F3H
	ZmFHT1-R	GCAAGAATGGCGTCGAGAGG
	ZmDFR-F	TGGACCTGGTCACCATCATC	Z. mays DFR
	ZmDFR-R	ATGAGCTGCACCTGCTTGAG
	ZmLDOX-F	ACCTCCTCCTGCAGCTCAAG	Z.mays ANS
	ZmLDOX-R	CGCCGTTGTGGAGGATGAAG
	ZmBx1-F	GGAGATCACCAAGGCTTCAG	Z. mays Bx1
	ZmBx1-R	CGGGCTTGTTAGTCACCTTC
	ZmBx2-F	TCAAGCCCAACGAGTTCCAG	Z. mays Bx2
	ZmBx2-R	ACCGGTACATGAGGTTGGAC
	ZmBx5-F	TACAGCGGCCAGGACTTCAG	Z. mays Bx5
	ZmBx5-R	GGGACCTCCCAGTCGAAATG
	ZmBx8-F	TCTGCTGGGTCGGATTTAAC	Z. mays Bx8
	ZmBx8-R	TGAGAAGCGTAGATCGACTG
	Zm4CL-F	ACGACCTTGCTGGTGAAATC	Z. mays 4CL GRMZM2G075333
	Zm4CL-R	TCGGTGAAGAAGACCTTGTG
	Zm4CL(5)-F	AGGACGCCATCAAGGAGTTC	Z. mays 4CL GRMZM2G054013
	Zm4CL(5)-R	GCTCCCTCCTCAGGATCTTC
	ZmCCR1-F	GGTCAGCCAGTCGCTTTACG	Z. mays CCR GRMZM2G131205
	ZmCCR1-R	ATCCCTCCCTGCTGCATCTC
	ZmCCR2-F	TCACCAACCAGAGGCTCAAG	Z. mays CCR GRMZM2G131836
	ZmCCR2-R	TTGCCGAGTTGGTCATGGTC
	ZmCAD1-F	CTTTGTTGTCAGCGGTGATG	Z. mays CAD GRMZM2G046070
	ZmCAD1-R	TTGAGGAGAGCAAGGTAAGC
	ZmCAD2-F	CCGACTCGCTGGACTACATC	Z. mays CAD GRMZM5G844562
	ZmCAD2-R	TCACCATGGGCGACACGAAG
	ZmCAD3-F	TCAGGGAGACGCAGGAGATG	Z. mays CAD GRMZM2G167613
	ZmCAD3-R	CGATGACGAAGCGGTATCGG
	ZmCAD4-F	TGTACAGCCCGATGGTGCAG	Z. mays CAD AC234163.1_FGP002
	ZmCAD4-R	TGCCGAACGCCTTCCCAAAC
	ZmCAD5-F	ACAATGTCGGCAGCGTCAGG	Z. mays CAD GRMZM2G700188
	ZmCAD5-R	AGCGGACGTCGTTCTTCTCG
	ZmCAD6-F	CCATGGACGGCATCATCAAC	Z. mays CAD GRMZM2G118610
	ZmCAD6-R	AGATCAAAGGGCGGGATCTC
	ZmTTK1S279/282A-F	GATATGATGATGCAGGGCTGGCTGTTGTGGAGAAG	ZmTTK1S279/282A	For introducing point mutations
	ZmTTK1S279/282A-R	CTTCTCCACAACAGCCAGCCCTGCATCATCATATC
	* Sequences in bold mark restriction sites
	** F denotes forward primer
	*** R denotes reverse primer
