# Supplementary material for: A secreted Ustilago maydis effector promotes virulence by targeting anthocyanin biosynthesis in maize
Source: eLife. 2014 Jan 28;3:e01355. doi: 10.7554/eLife.01355 (PMC3904489; doi:10.7554/eLife.01355)
Supplement: Supplementary file 3. — Ustilago maydis strains used in this study. DOI: http://dx.doi.org/10.7554/eLife.01355.026 [file elife01355s007.xlsx]

## Sheet: Supplementary file 3
	Supplementary file 3. Ustilago maydis strains used in this study
	Strain	Genotype	Reference
	SG200	a1 mfa2 bE1 bW2	Kaemper et al, 2006
	SG200Δ19A-1	a1 mfa2 bE1 bW2 Δum05294- um10556	Brefort et al., in press
	SG200Δtin2 #3	a1 mfa2 bE1 bW2 Δum05302	Brefort et al., in press
	SG200Δtin2 #6*	a1 mfa2 bE1 bW2 Δum05302	This study
	SG200Δtin2 #7*	a1 mfa2 bE1 bW2 Δum05302	This study
	SG200Δtin2 #3-tin2	a1 mfa2 bE1 bW2 Δum05302 ipr[Pum05302:um05302]ips	Brefort et al., in press
	SG200Δtin3	a1 mfa2 bE1 bW2 Δum10556	Brefort et al., in press
	SG200Δ19A-1-pIP-Tin21-207#	a1 mfa2 bE1 bW2 Δum05294- um10556 ipr[Pum05302:um05302]ips	Brefort et al., in press
	SG200Δ19A-1-pIP-Tin21-206#	a1 mfa2 bE1 bW2 Δum05294- um10556 ipr[Pum05302:um053021-206]ips	This study
	SG200Δ19A-1-pIP-Tin21-202#	a1 mfa2 bE1 bW2 Δum05294- um10556 ipr[Pum05302:um053021-202]ips	This study
	SG200Δ19A-1-pIP-Tin21-161#	a1 mfa2 bE1 bW2 Δum05294- um10556 ipr[Pum05302:um053021-161]ips	This study
	SG200Δ19A-1-pIP-Tin21-76#	a1 mfa2 bE1 bW2 Δum05294- um10556 ipr[Pum05302:um053021-76]ips	This study
	SG200Δ19A-1-pIP-Tin2AAAAA#	a1 mfa2 bE1 bW2 Δum05294- um10556 ipr[Pum05302:um05302AAAAA]ips	This study
	SG200Δtin2-p123Pcmu1Tin21-25-mCherry-Tin226-207#	a1 mfa2 bE1 bW2 Δum05302 ipr[Pcmu1:um053021-25_mCherry_um0530226-207]ips	This study
	SG200Δ19A-1-p123Tin2-HA #13#	a1 mfa2 bE1 bW2 Δum05294- um10556 ipr[Potef:um05302_1xHA]ips	This study
	SG200Δ19A-1-p123Tin2-HA #2 ##	a1 mfa2 bE1 bW2 Δum05294- um10556 ipr[Potef:um05302_1xHA]ips	This study
	* These strains are independent tin2 deletion isolates. They were constructed like SG200Dtin2#3 (Brefort et al., in press)
	# Plasmids were integrated into the ip locus of U. maydis in single copy. Correct integration into the ip locus was confirmed by southern blot analysis.
	## This strain carries several copies of p123Tin2-HA in the ip locus.
