# Supplementary material for: A secreted Ustilago maydis effector promotes virulence by targeting anthocyanin biosynthesis in maize
Source: eLife. 2014 Jan 28;3:e01355. doi: 10.7554/eLife.01355 (PMC3904489; doi:10.7554/eLife.01355)
Supplement: Supplementary file 4. — Saccharomyces cerevisiae strains used in this study. DOI: http://dx.doi.org/10.7554/eLife.01355.027 [file elife01355s008.xlsx]

## Sheet: Supplementary file 4
	Supplementary file 4. Saccharomyces cerevisiae strains used in this study
	Strain	Genotype	Reference
	AH109	MATa, trp1-901, leu2-3, 112, ura3-52, his3-200	Clontech
	AH109:pGBKT7 pGADT7-ZmTTK1	MATa, trp1-901, leu2-3, 112, ura3-52, his3-200 pGBKT7 pGADT7-ZmTTK1	This study
	AH109:pGBKT7-Tin226-207 pGADT7-ZmTTK1	MATa, trp1-901, leu2-3, 112, ura3-52, his3-200 pGBKT7-Tin226-207 pGADT7-ZmTTK1	This study
	AH109:pGBKT7-Tin226-206 pGADT7-ZmTTK1	MATa, trp1-901, leu2-3, 112, ura3-52, his3-200 pGBKT7-Tin226-206 pGADT7-ZmTTK1	This study
	AH109:pGBKT7-Tin226-202 pGADT7-ZmTTK1	MATa, trp1-901, leu2-3, 112, ura3-52, his3-200 pGBKT7-Tin226-202 pGADT7-ZmTTK1	This study
	AH109:pGBKT7-Tin226-161 pGADT7-ZmTTK1	MATa, trp1-901, leu2-3, 112, ura3-52, his3-200 pGBKT7-Tin226-161 pGADT7-ZmTTK1	This study
	AH109:pGBKT7-Tin226-76 pGADT7-ZmTTK1	MATa, trp1-901, leu2-3, 112, ura3-52, his3-200 pGBKT7-Tin226-76 pGADT7-ZmTTK1	This study
	AH109:pGBKT7-Tin226-207 pGADT7	MATa, trp1-901, leu2-3, 112, ura3-52, his3-200 pGBKT7-Tin226-207 pGADT7	This study
	AH109:pGBKT7-Tin226-207 pGADT7-ZmTTK11-447	MATa, trp1-901, leu2-3, 112, ura3-52, his3-200 pGBKT7-Tin226-207 pGADT7-ZmTTK11-447	This study
	AH109:pGBKT7-Tin226-207 pGADT7-ZmTTK1413-725	MATa, trp1-901, leu2-3, 112, ura3-52, his3-200 pGBKT7-Tin226-207 pGADT7-ZmTTK1413-725	This study
	AH109:pGBKT7-Tin226-207 pGADT7-ZmTTK1231-541	MATa, trp1-901, leu2-3, 112, ura3-52, his3-200 pGBKT7-Tin226-207 pGADT7-ZmTTK1231-541	This study
	AH109:pGBKT7-Tin226-207 pGADT7-ZmTTK1231-412	MATa, trp1-901, leu2-3, 112, ura3-52, his3-200 pGBKT7-Tin226-207 pGADT7-ZmTTK1231-412	This study
